# Supplementary material for: A phenome-wide association study of ABO blood groups
Source: BMC Med. 2020 Nov 17;18:334. doi: 10.1186/s12916-020-01795-4 (PMC7669452; doi:10.1186/s12916-020-01795-4)
Supplement: Supplementary file 1 — Additional file 1: Table S1. ABO blood group antigens and corresponding tag SNPs. Table S2. The associations of four tag SNPs for ABO blood group antigens with 3873 phenotypes. Table S3. The number of binary phenotypes and characteristics of their cases by disease category. Table S4. The number of continuous and categorical ordered phenotypes included and characteristics of their sample sizes in each category. Table S5. Comparison between study results and replication results. [file 12916_2020_1795_MOESM1_ESM.xlsx]

## Sheet: Table S1
Table S1. ABO blood group antigens and corresponding tag SNPs
Antigen	rs507666	rs8176704	rs8176746	rs687289
A1	A	G	C	A
A2	G	A	C	A
B	G	G	A	A
O	G	G	C	G

## Sheet: Table S2
Table S2. The associations of four tag SNPs for ABO blood groups with 3873 phenotypes. (Estimates for binary traits, (unless indicated by *) were obtained using linear regression, so they represent the change in probability of the event per effect allele, these can be converted to odds ratios using an established approximation [35])
ID	Variabletype	Trait	Parent category	Subcategory	Classification	Consortium	Sample size	Case (n)	Control (n)	A1 (rs507666; EA: A)			A2 (rs8176704; EA: A)			B (rs8176746; EA: T)			O (rs687289; EA: G)
										Beta	Pval	SE	Beta	Pval	SE	Beta	Pval	SE	Beta	Pval	SE
UKB-b:710	Binary	Diagnoses - main ICD10: I10 Essential (primary) hypertension	Health-related outcomes/Hospital inpatient	Summary Diagnoses	Circulatory	MRC-IEU	463010	802	462208	-0.000257555	0.021	0.000111317	-0.000332315	0.051	0.000169935	2.71e-05	0.88	0.000177109	0.000284822	0.0021	9.27e-05
UKB-a:532	Binary	Diagnoses - main ICD10: I20 Angina pectoris	Health-related outcomes/Hospital inpatient	Summary Diagnoses	Circulatory	Neale Lab	337199	4837	332362	0.000276196	0.458315	0.00037242	0.000195064	0.7296	0.000564328	0.000370163	0.542494	0.000607774	-0.000314301	0.312437	0.000311151
UKB-a:533	Binary	Diagnoses - main ICD10: I21 Acute myocardial infarction	Health-related outcomes/Hospital inpatient	Summary Diagnoses	Circulatory	Neale Lab	337199	3927	333272	0.000482619	0.150119	0.000335358	0.000161025	0.75134	0.00050817	0.00123244	0.0243291	0.000547289	-0.000745024	0.00783662	0.000280185
UKB-a:534	Binary	Diagnoses - main ICD10: I25 Chronic ischaemic heart disease	Health-related outcomes/Hospital inpatient	Summary Diagnoses	Circulatory	Neale Lab	337199	8755	328444	-0.000103713	0.834274	0.000495707	-0.000439616	0.558373	0.000751145	-3.75e-05	0.963037	0.000808974	0.000248527	0.548453	0.000414156
UKB-a:535	Binary	Diagnoses - main ICD10: I30 Acute pericarditis	Health-related outcomes/Hospital inpatient	Summary Diagnoses	Circulatory	Neale Lab	337199	107	337092	-1.99e-06	0.971564	5.58e-05	-2.68e-05	0.751102	8.46e-05	-0.000124514	0.171855	9.11e-05	4.36e-05	0.349763	4.67e-05
I42	Binary	Diagnoses - main ICD10: I42 Cardiomyopathy	Health-related outcomes/Hospital inpatient	Summary Diagnoses	Circulatory	Neale Lab	361194	521	360673	-5.77426e-05	0.616979	0.000115453	4.77386e-05	0.784989	0.00017498	-8.664e-06	0.962984	0.000186686	-1.47316e-05	0.878314	9.62177e-05
UKB-b:964	Binary	Diagnoses - main ICD10: I48 Atrial fibrillation and flutter	Health-related outcomes/Hospital inpatient	Summary Diagnoses	Circulatory	MRC-IEU	463010	5669	457341	0.000143218	0.63	0.000293981	-5.21e-05	0.91	0.000448786	-0.000516199	0.27	0.000467731	8.57e-05	0.73	0.000244714
I60	Binary	Diagnoses - main ICD10: I60 Subarachnoid haemorrhage	Health-related outcomes/Hospital inpatient	Summary Diagnoses	Circulatory	Neale Lab	361194	669	360525	-0.000172637	0.186933	0.000130814	0.000175127	0.377065	0.00019826	0.000244311	0.248091	0.000211524	9.20187e-06	0.932734	0.000109019
UKB-b:6813	Binary	Diagnoses - main ICD10: I64 Stroke, not specified as haemorrhage or infarction	Health-related outcomes/Hospital inpatient	Summary Diagnoses	Circulatory	MRC-IEU	463010	835	462175	6.82e-05	0.55	0.000113567	-0.000209444	0.23	0.000173369	0.000154412	0.39	0.000180688	-1.01e-05	0.91	9.45e-05
UKB-a:537	Binary	Diagnoses - main ICD10: I80 Phlebitis and thrombophlebitis	Health-related outcomes/Hospital inpatient	Summary Diagnoses	Circulatory	Neale Lab	337199	1613	335586	0.00272911	1.7e-36	0.000216273	-0.000701932	0.0322439	0.000327794	0.0022556	1.67e-10	0.000353011	-0.00225392	1.06e-35	0.000180694
UKB-a:538	Binary	Diagnoses - main ICD10: I83 Varicose veins of lower extremities	Health-related outcomes/Hospital inpatient	Summary Diagnoses	Circulatory	Neale Lab	337199	6958	330241	0.000912239	0.0404754	0.00044524	0.000375384	0.577943	0.000674676	0.00142681	0.0495718	0.000726614	-0.00108096	0.00366223	0.000371989
UKB-a:539	Binary	Diagnoses - main ICD10: I84 Haemorrhoids	Health-related outcomes/Hospital inpatient	Summary Diagnoses	Circulatory	Neale Lab	337199	8190	329009	-0.00194562	5.52e-05	0.00048247	-0.000193133	0.791653	0.000731104	-0.00336568	1.92e-05	0.00078737	0.00227111	1.76e-08	0.000403087
UKB-b:14734	Binary	Diagnoses - main ICD9: 4109 Acute myocardial infarction	Health-related outcomes/Hospital inpatient	Summary Diagnoses	Circulatory	MRC-IEU	463010	170	462840	2.21e-05	0.67	5.13e-05	-5.08e-05	0.52	7.83e-05	0.000104655	0.2	8.16e-05	-2.81e-05	0.51	4.27e-05
UKB-b:1543	Binary	Diagnoses - main ICD9: 4139 Angina pectoris	Health-related outcomes/Hospital inpatient	Summary Diagnoses	Circulatory	MRC-IEU	463010	130	462880	5.85e-06	0.9	4.49e-05	-8.18e-06	0.9	6.85e-05	0.00021703	0.0024	7.14e-05	-5.79e-05	0.12	3.73e-05
UKB-b:14509	Binary	Diagnoses - main ICD9: 4149 Chronic ischaemic heart disease, unspecified	Health-related outcomes/Hospital inpatient	Summary Diagnoses	Circulatory	MRC-IEU	463010	142	462868	-8.68e-05	0.064	4.69e-05	-7.28e-05	0.31	7.16e-05	0.000220212	0.0031	7.46e-05	2.74e-05	0.48	3.9e-05
UKB-b:7660	Binary	Diagnoses - main ICD9: 4549 Varicose veins of lower extremity without ulcer/inflammation	Health-related outcomes/Hospital inpatient	Summary Diagnoses	Circulatory	MRC-IEU	463010	1160	461850	2.98e-06	0.98	0.000133527	-0.000226718	0.27	0.000203839	-3.05e-05	0.89	0.000212444	5.43e-05	0.63	0.00011115
UKB-b:12676	Binary	Diagnoses - main ICD9: 4556 Unspecified haemorrhoids, without mention of complication	Health-related outcomes/Hospital inpatient	Summary Diagnoses	Circulatory	MRC-IEU	463010	328	462682	-0.000221208	0.0019	7.12e-05	-2.54e-05	0.82	0.000108712	-0.000183794	0.1	0.000113301	0.000208838	0.00043	5.93e-05
UKB-b:12493	Binary	Diagnoses - secondary ICD10: I10 Essential (primary) hypertension	Health-related outcomes/Hospital inpatient	Summary Diagnoses	Circulatory	MRC-IEU	463010	54358	408652	-0.00132819	0.12	0.000857176	-0.000350817	0.79	0.00130855	-0.00123903	0.36	0.00136379	0.00134531	0.059	0.000713526
UKB-b:9112	Binary	Diagnoses - secondary ICD10: I38 Endocarditis, valve unspecified	Health-related outcomes/Hospital inpatient	Summary Diagnoses	Circulatory	MRC-IEU	463010	196	462814	-1.76e-05	0.75	5.51e-05	-0.000119747	0.15	8.41e-05	-1.6e-05	0.86	8.76e-05	5.03e-05	0.27	4.58e-05
UKB-b:6217	Binary	Diagnoses - secondary ICD10: I48 Atrial fibrillation and flutter	Health-related outcomes/Hospital inpatient	Summary Diagnoses	Circulatory	MRC-IEU	463010	6900	456110	0.000304763	0.35	0.000323762	0.000425353	0.39	0.000494248	6.6e-06	0.99	0.000515112	-0.000274246	0.31	0.000269504
UKB-b:17602	Binary	Diagnoses - secondary ICD10: I64 Stroke, not specified as haemorrhage or infarction	Health-related outcomes/Hospital inpatient	Summary Diagnoses	Circulatory	MRC-IEU	463010	121	462889	-1.73e-05	0.69	4.33e-05	-4.36e-05	0.51	6.61e-05	2.74e-05	0.69	6.88e-05	1.92e-05	0.59	3.6e-05
UKB-b:2675	Binary	Diagnoses - secondary ICD9: 4019 Essential hypertension, not specified as malignant or benign	Health-related outcomes/Hospital inpatient	Summary Diagnoses	Circulatory	MRC-IEU	463010	150	462860	-6.36e-05	0.19	4.82e-05	0.000141622	0.054	7.35e-05	-1.27e-05	0.87	7.66e-05	1.16e-05	0.77	4.01e-05
IX_CIRCULATORY	Binary	Diseases of the circulatory system	Health-related outcomes/Hospital inpatient	Summary Diagnoses	Circulatory	Neale Lab	361194	60504	300690	0.00591158	1.11752e-07	0.001114	-0.00150161	0.373817	0.00168844	0.00323885	0.0721822	0.00180139	-0.00440423	2.09764e-06	0.000928407
I9_IHD	Binary	Ischaemic heart disease, wide definition	Health-related outcomes/Hospital inpatient	Summary Diagnoses	Circulatory	Neale Lab	361194	20857	340337	0.001221	0.0787676	0.000694582	-0.000337432	0.74856	0.00105271	0.00223108	0.0469802	0.00112313	-0.00135359	0.0193676	0.000578856
I9_CHD	Binary	Major coronary heart disease event	Health-related outcomes/Hospital inpatient	Summary Diagnoses	Circulatory	Neale Lab	361194	10157	351037	0.00108	0.0293841	0.000497834	0.000489584	0.516422	0.000754517	0.00178158	0.0268868	0.00080499	-0.0014476	0.000484588	0.000414885
I9_MI	Binary	Myocardial infarction	Health-related outcomes/Hospital inpatient	Summary Diagnoses	Circulatory	Neale Lab	361194	7018	354176	0.000983	0.0183675	0.000416674	4.96941e-05	0.937279	0.000631512	0.00179657	0.00766459	0.000673754	-0.00123019	0.000396115	0.000347248
I9_STR_SAH	Binary	Stroke, including SAH	Health-related outcomes/Hospital inpatient	Summary Diagnoses	Circulatory	Neale Lab	361194	4484	356710	0.000761695	0.0234047	0.000336026	-0.000197437	0.698254	0.000509281	0.000974469	0.0729026	0.00054335	-0.000682408	0.0148174	0.00028004
UKB-b:5272	Binary	Operative procedures - main OPCS: K25.3 Prosthetic replacement of mitral valve	Health-related outcomes/Hospital inpatient	Summary Operations	Circulatory	MRC-IEU	463010	137	462873	2.5e-05	0.59	4.6e-05	5.07e-05	0.47	7.03e-05	-2.44e-05	0.74	7.33e-05	-2.39e-05	0.53	3.83e-05
UKB-b:6090	Binary	Operative procedures - main OPCS: K25.5 Mitral valve repair NEC	Health-related outcomes/Hospital inpatient	Summary Operations	Circulatory	MRC-IEU	463010	125	462885	1.91e-05	0.66	4.4e-05	-5.39e-06	0.94	6.71e-05	-0.000104506	0.14	7e-05	1.9e-05	0.6	3.66e-05
UKB-b:10995	Binary	Operative procedures - main OPCS: K26.2 Xenograft replacement of aortic valve	Health-related outcomes/Hospital inpatient	Summary Operations	Circulatory	MRC-IEU	463010	191	462819	6.31e-06	0.91	5.44e-05	9.45e-05	0.25	8.3e-05	-0.000167931	0.052	8.65e-05	1.62e-05	0.72	4.52e-05
UKB-b:19303	Binary	Operative procedures - main OPCS: K26.3 Prosthetic replacement of aortic valve	Health-related outcomes/Hospital inpatient	Summary Operations	Circulatory	MRC-IEU	463010	292	462718	-0.000105335	0.12	6.72e-05	-2.17e-05	0.83	0.000102582	-8.9e-05	0.41	0.000106913	0.000107635	0.054	5.59e-05
UKB-b:6853	Binary	Operative procedures - main OPCS: K40.1 Saphenous vein graft replacement of one coronary artery	Health-related outcomes/Hospital inpatient	Summary Operations	Circulatory	MRC-IEU	463010	244	462766	0.000111938	0.068	6.14e-05	-9.53e-05	0.31	9.38e-05	-5.15e-05	0.6	9.77e-05	-2.2e-05	0.67	5.11e-05
UKB-b:19415	Binary	Operative procedures - main OPCS: K40.2 Saphenous vein graft replacement of two coronary arteries	Health-related outcomes/Hospital inpatient	Summary Operations	Circulatory	MRC-IEU	463010	316	462694	0.00014929	0.033	6.99e-05	2.45e-05	0.82	0.000106709	0.000167196	0.13	0.000111213	-0.000148009	0.011	5.82e-05
UKB-b:14183	Binary	Operative procedures - main OPCS: K40.3 Saphenous vein graft replacement of three coronary arteries	Health-related outcomes/Hospital inpatient	Summary Operations	Circulatory	MRC-IEU	463010	173	462837	-5.47e-05	0.29	5.17e-05	8.63e-05	0.27	7.9e-05	1.7e-05	0.84	8.23e-05	1.49e-05	0.73	4.31e-05
UKB-b:7159	Binary	Operative procedures - main OPCS: K45.1 Double anastomosis of mammary arteries to coronary arteries	Health-related outcomes/Hospital inpatient	Summary Operations	Circulatory	MRC-IEU	463010	143	462867	-6.59e-06	0.89	4.7e-05	0.00012099	0.092	7.18e-05	1.7e-05	0.82	7.48e-05	-2.93e-05	0.45	3.91e-05
UKB-b:15491	Binary	Operative procedures - main OPCS: K45.3 Anastomosis of mammary artery to left anterior descending coronary artery	Health-related outcomes/Hospital inpatient	Summary Operations	Circulatory	MRC-IEU	463010	2368	460642	-0.000104569	0.58	0.000190611	5.46e-05	0.85	0.000290983	-0.000223596	0.46	0.000303267	0.000126057	0.43	0.000158668
UKB-b:18018	Binary	Operative procedures - main OPCS: K49.1 Percutaneous transluminal balloon angioplasty of one coronary artery	Health-related outcomes/Hospital inpatient	Summary Operations	Circulatory	MRC-IEU	463010	2372	460638	-0.000101628	0.59	0.000190866	-0.000149402	0.61	0.000291373	0.000393525	0.2	0.000303673	-1.75e-05	0.91	0.00015888
UKB-b:8924	Binary	Operative procedures - main OPCS: K49.2 Percutaneous transluminal balloon angioplasty of multiple coronary arteries	Health-related outcomes/Hospital inpatient	Summary Operations	Circulatory	MRC-IEU	463010	472	462538	2.77e-05	0.75	8.54e-05	-5.25e-05	0.69	0.000130368	-0.000160761	0.24	0.000135872	4.17e-05	0.56	7.11e-05
UKB-b:15325	Binary	Operative procedures - main OPCS: K49.8 Other specified transluminal balloon angioplasty of coronary artery	Health-related outcomes/Hospital inpatient	Summary Operations	Circulatory	MRC-IEU	463010	505	462505	-3.53e-05	0.69	8.83e-05	0.000135847	0.31	0.00013485	0.000186	0.19	0.000140543	-5.02e-05	0.49	7.35e-05
UKB-b:17144	Binary	Operative procedures - main OPCS: K50.8 Other specified other therapeutic transluminal operations on coronary artery	Health-related outcomes/Hospital inpatient	Summary Operations	Circulatory	MRC-IEU	463010	123	462887	-1.68e-05	0.7	4.36e-05	-6.44e-05	0.33	6.66e-05	-1.52e-05	0.83	6.94e-05	3.69e-05	0.31	3.63e-05
UKB-b:4588	Binary	Operative procedures - main OPCS: K51.8 Other specified diagnostic transluminal operations on coronary artery	Health-related outcomes/Hospital inpatient	Summary Operations	Circulatory	MRC-IEU	463010	116	462894	5.94e-05	0.16	4.24e-05	6.05e-05	0.35	6.47e-05	-5.29e-05	0.43	6.74e-05	-4.5e-05	0.2	3.53e-05
UKB-b:4140	Binary	Operative procedures - main OPCS: K57.1 Percutaneous transluminal ablation of atrioventricular node	Health-related outcomes/Hospital inpatient	Summary Operations	Circulatory	MRC-IEU	463010	228	462782	8.45e-05	0.15	5.94e-05	5.62e-05	0.54	9.07e-05	-3.17e-05	0.74	9.45e-05	-6.36e-05	0.2	4.94e-05
UKB-b:5187	Binary	Operative procedures - main OPCS: K57.2 Percutaneous transluminal ablation of conducting system of heart NEC	Health-related outcomes/Hospital inpatient	Summary Operations	Circulatory	MRC-IEU	463010	610	462400	-4.45e-05	0.65	9.71e-05	0.000223785	0.13	0.000148246	-0.0002347	0.13	0.000154504	1.94e-05	0.81	8.08e-05
UKB-b:1125	Binary	Operative procedures - main OPCS: K57.5 Percutaneous transluminal ablation of atrial wall NEC	Health-related outcomes/Hospital inpatient	Summary Operations	Circulatory	MRC-IEU	463010	131	462879	5.56e-05	0.22	4.5e-05	-8.5e-05	0.22	6.87e-05	-2.71e-05	0.71	7.16e-05	-4.2e-06	0.91	3.75e-05
UKB-b:5860	Binary	Operative procedures - main OPCS: K58.2 Percutaneous transluminal electrophysiological studies on conducting system of heart	Health-related outcomes/Hospital inpatient	Summary Operations	Circulatory	MRC-IEU	463010	348	462662	3.27e-05	0.66	7.34e-05	0.000127425	0.26	0.000111995	-6.94e-05	0.55	0.000116723	-3.22e-05	0.6	6.11e-05
UKB-b:4179	Binary	Operative procedures - main OPCS: K59.2 Implantation of cardioverter defibrillator using two electrode leads	Health-related outcomes/Hospital inpatient	Summary Operations	Circulatory	MRC-IEU	463010	103	462907	-2.2e-05	0.58	3.99e-05	6.31e-05	0.3	6.09e-05	3.51e-05	0.58	6.35e-05	-1.67e-05	0.61	3.32e-05
UKB-b:71	Binary	Operative procedures - main OPCS: K60.1 Implantation of intravenous cardiac pacemaker system NEC	Health-related outcomes/Hospital inpatient	Summary Operations	Circulatory	MRC-IEU	463010	686	462324	2.12e-05	0.84	0.000102947	0.000251038	0.11	0.000157158	-0.000197038	0.23	0.000163792	-3.08e-05	0.72	8.57e-05
UKB-b:6033	Binary	Operative procedures - main OPCS: K60.3 Renewal of intravenous cardiac pacemaker system	Health-related outcomes/Hospital inpatient	Summary Operations	Circulatory	MRC-IEU	463010	421	462589	3.1e-05	0.7	8.07e-05	0.000262525	0.033	0.000123151	-0.000223701	0.081	0.00012835	-2.98e-05	0.66	6.72e-05
UKB-b:3028	Binary	Operative procedures - main OPCS: K60.6 Implantation of intravenous dual chamber cardiac pacemaker system	Health-related outcomes/Hospital inpatient	Summary Operations	Circulatory	MRC-IEU	463010	480	462530	-7.33e-05	0.39	8.61e-05	-0.000158659	0.23	0.000131501	-0.000172152	0.21	0.000137052	0.000151233	0.035	7.17e-05
UKB-b:8700	Binary	Operative procedures - main OPCS: K61.1 Implantation of cardiac pacemaker system NEC	Health-related outcomes/Hospital inpatient	Summary Operations	Circulatory	MRC-IEU	463010	112	462898	7.44e-06	0.86	4.16e-05	2.62e-05	0.68	6.35e-05	-2.03e-06	0.98	6.62e-05	-1.11e-05	0.75	3.47e-05
UKB-b:8976	Binary	Operative procedures - main OPCS: K62.1 Percutaneous transluminal ablation of pulmonary vein to left atrium conducting system	Health-related outcomes/Hospital inpatient	Summary Operations	Circulatory	MRC-IEU	463010	184	462826	1.03e-05	0.85	5.34e-05	4.28e-05	0.6	8.15e-05	1.45e-05	0.86	8.49e-05	-2.16e-05	0.63	4.44e-05
UKB-b:9015	Binary	Operative procedures - main OPCS: K62.2 Percutaneous transluminal ablation of atrial wall for atrial flutter	Health-related outcomes/Hospital inpatient	Summary Operations	Circulatory	MRC-IEU	463010	104	462906	-9.94e-06	0.8	4.01e-05	0.000126955	0.038	6.12e-05	-2.01e-05	0.75	6.38e-05	-2.4e-05	0.47	3.34e-05
UKB-b:13176	Binary	Operative procedures - main OPCS: K63.1 Angiocardiography of combination of right and left side of heart	Health-related outcomes/Hospital inpatient	Summary Operations	Circulatory	MRC-IEU	463010	1046	461964	-2.81e-05	0.83	0.000127092	1.69e-06	0.99	0.000194016	7.85e-05	0.7	0.000202206	-1.15e-05	0.91	0.000105793
UKB-b:15848	Binary	Operative procedures - main OPCS: K63.2 Angiocardiography of right side of heart NEC	Health-related outcomes/Hospital inpatient	Summary Operations	Circulatory	MRC-IEU	463010	192	462818	0.000111321	0.041	5.45e-05	0.000219801	0.0082	8.32e-05	1.25e-05	0.89	8.67e-05	-0.000138066	0.0023	4.54e-05
UKB-b:9592	Binary	Operative procedures - main OPCS: K63.3 Angiocardiography of left side of heart NEC	Health-related outcomes/Hospital inpatient	Summary Operations	Circulatory	MRC-IEU	463010	7378	455632	0.000388318	0.25	0.000334651	-0.000571851	0.26	0.000510872	-0.000465854	0.38	0.000532437	4.74e-05	0.86	0.000278568
UKB-b:15797	Binary	Operative procedures - main OPCS: K63.4 Coronary arteriography using two catheters	Health-related outcomes/Hospital inpatient	Summary Operations	Circulatory	MRC-IEU	463010	4917	458093	-0.000279934	0.31	0.000274206	-0.000330829	0.43	0.000418597	-0.000148871	0.73	0.000436268	0.000305287	0.18	0.000228253
UKB-b:1335	Binary	Operative procedures - main OPCS: K63.5 Coronary arteriography using single catheter	Health-related outcomes/Hospital inpatient	Summary Operations	Circulatory	MRC-IEU	463010	506	462504	-4.36e-05	0.62	8.84e-05	0.000106467	0.43	0.000135015	2.37e-05	0.87	0.000140715	4.44e-06	0.95	7.36e-05
UKB-b:13566	Binary	Operative procedures - main OPCS: K63.6 Coronary arteriography NEC	Health-related outcomes/Hospital inpatient	Summary Operations	Circulatory	MRC-IEU	463010	5339	457671	0.00013598	0.63	0.000285558	0.000181158	0.68	0.000435928	-0.00024223	0.59	0.00045433	-7.05e-05	0.77	0.000237703
UKB-b:10131	Binary	Operative procedures - main OPCS: K65.3 Catheterisation of left side of heart NEC	Health-related outcomes/Hospital inpatient	Summary Operations	Circulatory	MRC-IEU	463010	220	462790	-3.13e-05	0.59	5.83e-05	0.000259228	0.0036	8.9e-05	-0.000103411	0.27	9.28e-05	-3.91e-05	0.42	4.86e-05
UKB-b:18013	Binary	Operative procedures - main OPCS: K66.8 Other specified other operations on heart	Health-related outcomes/Hospital inpatient	Summary Operations	Circulatory	MRC-IEU	463010	638	462372	5.15e-05	0.6	9.93e-05	-2.15e-05	0.89	0.000151604	0.000373452	0.018	0.000158004	-0.00011367	0.17	8.27e-05
UKB-b:9242	Binary	Operative procedures - main OPCS: K75.1 Percutaneous transluminal balloon angioplasty and insertion of 1-2 drug-eluting stents into coronary artery	Health-related outcomes/Hospital inpatient	Summary Operations	Circulatory	MRC-IEU	463010	2381	460629	0.000139926	0.46	0.000191255	0.000307522	0.29	0.000291966	-2.58e-05	0.93	0.000304291	-0.000144379	0.36	0.000159203
UKB-b:14881	Binary	Operative procedures - main OPCS: K75.2 Percutaneous transluminal balloon angioplasty and insertion of 3 or more drug-eluting stents into coronary artery	Health-related outcomes/Hospital inpatient	Summary Operations	Circulatory	MRC-IEU	463010	463	462547	-0.000100249	0.24	8.46e-05	0.00013439	0.3	0.000129124	5.9e-05	0.66	0.000134575	1.05e-06	0.99	7.04e-05
UKB-b:18948	Binary	Operative procedures - main OPCS: K75.3 Percutaneous transluminal balloon angioplasty and insertion of 1-2 stents into coronary artery	Health-related outcomes/Hospital inpatient	Summary Operations	Circulatory	MRC-IEU	463010	1213	461797	-6.95e-05	0.61	0.000136763	0.000231735	0.27	0.000208779	0.000232569	0.29	0.000217592	-8.07e-05	0.48	0.000113843
UKB-b:15313	Binary	Operative procedures - main OPCS: K75.4 Percutaneous transluminal balloon angioplasty and insertion of 3 or more stents into coronary artery NEC	Health-related outcomes/Hospital inpatient	Summary Operations	Circulatory	MRC-IEU	463010	107	462903	-3.93e-06	0.92	4.07e-05	6.97e-05	0.26	6.21e-05	4.37e-05	0.5	6.47e-05	-2.84e-05	0.4	3.39e-05
UKB-b:10935	Binary	Operative procedures - main OPCS: L13.3 Arteriography of pulmonary artery	Health-related outcomes/Hospital inpatient	Summary Operations	Circulatory	MRC-IEU	463010	370	462640	0.000211316	0.0052	7.56e-05	-0.000166478	0.15	0.00011548	0.000261728	0.03	0.000120355	-0.000159849	0.011	6.3e-05
UKB-b:15250	Binary	Operative procedures - main OPCS: L26.4 Aortography	Health-related outcomes/Hospital inpatient	Summary Operations	Circulatory	MRC-IEU	463010	179	462831	-2.39e-05	0.65	5.26e-05	-7.68e-05	0.34	8.03e-05	4.35e-05	0.6	8.37e-05	3.43e-05	0.43	4.38e-05
UKB-b:269	Binary	Operative procedures - main OPCS: L29.4 Endarterectomy of carotid artery and patch repair of carotid artery	Health-related outcomes/Hospital inpatient	Summary Operations	Circulatory	MRC-IEU	463010	219	462791	4.85e-05	0.4	5.82e-05	-5.26e-05	0.55	8.89e-05	9.85e-05	0.29	9.26e-05	-3.74e-05	0.44	4.85e-05
UKB-b:3440	Binary	Operative procedures - main OPCS: L29.5 Endarterectomy of carotid artery NEC	Health-related outcomes/Hospital inpatient	Summary Operations	Circulatory	MRC-IEU	463010	176	462834	-5.87e-05	0.26	5.22e-05	-1.96e-05	0.81	7.97e-05	0.0001239	0.14	8.3e-05	1.47e-05	0.74	4.34e-05
UKB-b:8905	Binary	Operative procedures - main OPCS: L31.2 Arteriography of carotid artery	Health-related outcomes/Hospital inpatient	Summary Operations	Circulatory	MRC-IEU	463010	112	462898	-5.27e-05	0.21	4.16e-05	-2.55e-05	0.69	6.35e-05	-2.28e-05	0.73	6.62e-05	5.69e-05	0.1	3.46e-05
UKB-b:6174	Binary	Operative procedures - main OPCS: L33.2 Clipping of aneurysm of cerebral artery	Health-related outcomes/Hospital inpatient	Summary Operations	Circulatory	MRC-IEU	463010	185	462825	6.61e-06	0.9	5.35e-05	3.89e-05	0.63	8.17e-05	-2.53e-05	0.77	8.51e-05	-6.8e-06	0.88	4.45e-05
UKB-b:2543	Binary	Operative procedures - main OPCS: L35.1 Percutaneous transluminal embolisation of cerebral artery	Health-related outcomes/Hospital inpatient	Summary Operations	Circulatory	MRC-IEU	463010	108	462902	-2.81e-05	0.49	4.09e-05	-6.75e-05	0.28	6.24e-05	6.05e-05	0.35	6.5e-05	1.96e-05	0.56	3.4e-05
UKB-b:4789	Binary	Operative procedures - main OPCS: L35.2 Arteriography of cerebral artery	Health-related outcomes/Hospital inpatient	Summary Operations	Circulatory	MRC-IEU	463010	871	462139	7.52e-05	0.52	0.000116001	-0.000224707	0.2	0.000177085	-3.4e-06	0.99	0.00018456	1.26e-05	0.9	9.66e-05
UKB-b:14586	Binary	Operative procedures - main OPCS: L43.4 Arteriography of renal artery	Health-related outcomes/Hospital inpatient	Summary Operations	Circulatory	MRC-IEU	463010	139	462871	-1.44e-05	0.76	4.64e-05	6.45e-05	0.36	7.08e-05	-0.000102758	0.16	7.38e-05	1.25e-05	0.75	3.86e-05
UKB-b:4749	Binary	Operative procedures - main OPCS: L54.1 Percutaneous transluminal angioplasty of iliac artery	Health-related outcomes/Hospital inpatient	Summary Operations	Circulatory	MRC-IEU	463010	284	462726	1.58e-05	0.81	6.63e-05	5.21e-05	0.61	0.000101163	-1.81e-05	0.86	0.000105434	-1.32e-05	0.81	5.52e-05
UKB-b:3538	Binary	Operative procedures - main OPCS: L54.4 Percutaneous transluminal insertion of stent into iliac artery	Health-related outcomes/Hospital inpatient	Summary Operations	Circulatory	MRC-IEU	463010	111	462899	-6.81e-06	0.87	4.14e-05	-8.89e-05	0.16	6.33e-05	3.36e-05	0.61	6.59e-05	2.85e-05	0.41	3.45e-05
UKB-b:4300	Binary	Operative procedures - main OPCS: L63.1 Percutaneous transluminal angioplasty of femoral artery	Health-related outcomes/Hospital inpatient	Summary Operations	Circulatory	MRC-IEU	463010	403	462607	0.000120841	0.13	7.89e-05	2.65e-05	0.83	0.000120482	-3.2e-05	0.8	0.000125568	-8.29e-05	0.21	6.57e-05
UKB-b:13024	Binary	Operative procedures - main OPCS: L63.4 Arteriography of femoral artery	Health-related outcomes/Hospital inpatient	Summary Operations	Circulatory	MRC-IEU	463010	524	462486	7.94e-05	0.38	9e-05	-1.06e-05	0.94	0.000137363	8.43e-05	0.56	0.000143162	-6.84e-05	0.36	7.49e-05
UKB-b:8263	Binary	Operative procedures - main OPCS: L67.1 Biopsy of artery NEC	Health-related outcomes/Hospital inpatient	Summary Operations	Circulatory	MRC-IEU	463010	337	462673	3.43e-05	0.63	7.22e-05	-9.82e-05	0.37	0.000110198	2.32e-05	0.84	0.00011485	-1.98e-06	0.97	6.01e-05
UKB-b:19223	Binary	Operative procedures - main OPCS: L71.3 Percutaneous transluminal embolisation of artery	Health-related outcomes/Hospital inpatient	Summary Operations	Circulatory	MRC-IEU	463010	224	462786	-2.48e-05	0.67	5.89e-05	4.91e-05	0.58	8.99e-05	-0.000195575	0.037	9.36e-05	5.97e-05	0.22	4.9e-05
UKB-b:17082	Binary	Operative procedures - main OPCS: L72.1 Arteriography NEC	Health-related outcomes/Hospital inpatient	Summary Operations	Circulatory	MRC-IEU	463010	162	462848	5.84e-05	0.24	5.01e-05	-8.49e-05	0.27	7.64e-05	6.21e-05	0.44	7.97e-05	-2.05e-05	0.62	4.17e-05
UKB-b:9396	Binary	Operative procedures - main OPCS: L74.2 Creation of arteriovenous fistula NEC	Health-related outcomes/Hospital inpatient	Summary Operations	Circulatory	MRC-IEU	463010	201	462809	-8.62e-05	0.12	5.58e-05	-6.27e-05	0.46	8.51e-05	0.000137837	0.12	8.87e-05	4.34e-05	0.35	4.64e-05
UKB-b:12879	Binary	Operative procedures - main OPCS: L84.1 Combined operations on primary long saphenous vein	Health-related outcomes/Hospital inpatient	Summary Operations	Circulatory	MRC-IEU	463010	1097	461913	0.00016075	0.22	0.000130138	-0.000518507	0.0091	0.000198666	0.000245097	0.24	0.000207052	-3.45e-05	0.75	0.000108329
UKB-b:7592	Binary	Operative procedures - main OPCS: L84.2 Combined operations on primary short saphenous vein	Health-related outcomes/Hospital inpatient	Summary Operations	Circulatory	MRC-IEU	463010	120	462890	-3.76e-05	0.38	4.31e-05	5.58e-05	0.4	6.58e-05	-5.55e-05	0.42	6.86e-05	2.12e-05	0.55	3.59e-05
UKB-b:15607	Binary	Operative procedures - main OPCS: L84.4 Combined operations on recurrent long saphenous vein	Health-related outcomes/Hospital inpatient	Summary Operations	Circulatory	MRC-IEU	463010	218	462792	-1.67e-05	0.77	5.81e-05	4.56e-05	0.61	8.86e-05	6.39e-05	0.49	9.24e-05	-1.51e-05	0.76	4.83e-05
UKB-b:14422	Binary	Operative procedures - main OPCS: L85.1 Ligation of long saphenous vein	Health-related outcomes/Hospital inpatient	Summary Operations	Circulatory	MRC-IEU	463010	5294	457716	0.00045722	0.11	0.000284467	0.000289079	0.51	0.000434262	0.000537784	0.23	0.000452594	-0.000549791	0.02	0.000236795
UKB-b:10481	Binary	Operative procedures - main OPCS: L85.2 Ligation of short saphenous vein	Health-related outcomes/Hospital inpatient	Summary Operations	Circulatory	MRC-IEU	463010	606	462404	9.01e-05	0.35	9.68e-05	-0.000103572	0.48	0.000147749	-0.00013359	0.39	0.000153986	7.85e-06	0.92	8.06e-05
UKB-b:7877	Binary	Operative procedures - main OPCS: L85.3 Ligation of recurrent varicose vein of leg	Health-related outcomes/Hospital inpatient	Summary Operations	Circulatory	MRC-IEU	463010	646	462364	4.1e-06	0.97	9.99e-05	-0.000151481	0.32	0.00015253	0.000192791	0.23	0.000158969	-1.68e-06	0.98	8.32e-05
UKB-b:12632	Binary	Operative procedures - main OPCS: L85.8 Other specified ligation of varicose vein of leg	Health-related outcomes/Hospital inpatient	Summary Operations	Circulatory	MRC-IEU	463010	131	462879	0.000125823	0.0052	4.5e-05	7.99e-05	0.25	6.87e-05	-0.000103174	0.15	7.16e-05	-8.06e-05	0.031	3.75e-05
UKB-b:9962	Binary	Operative procedures - main OPCS: L85.9 Unspecified ligation of varicose vein of leg	Health-related outcomes/Hospital inpatient	Summary Operations	Circulatory	MRC-IEU	463010	272	462738	-2.09e-05	0.75	6.49e-05	5.98e-05	0.55	9.9e-05	0.00017615	0.088	0.000103198	-4.36e-05	0.42	5.4e-05
UKB-b:14346	Binary	Operative procedures - main OPCS: L86.1 Injection of sclerosing substance into varicose vein of leg NEC	Health-related outcomes/Hospital inpatient	Summary Operations	Circulatory	MRC-IEU	463010	391	462619	3.22e-05	0.68	7.77e-05	0.00011758	0.32	0.000118691	0.00011816	0.34	0.000123701	-6.48e-05	0.32	6.47e-05
UKB-b:12185	Binary	Operative procedures - main OPCS: L86.2 Ultrasound guided foam sclerotherapy for varicose vein of leg	Health-related outcomes/Hospital inpatient	Summary Operations	Circulatory	MRC-IEU	463010	295	462715	8.84e-05	0.19	6.75e-05	1.76e-05	0.86	0.000103112	-6.19e-05	0.56	0.000107465	-4.52e-05	0.42	5.62e-05
UKB-b:3744	Binary	Operative procedures - main OPCS: L87.1 Stripping of long saphenous vein	Health-related outcomes/Hospital inpatient	Summary Operations	Circulatory	MRC-IEU	463010	387	462623	5.34e-05	0.49	7.74e-05	-2.41e-05	0.84	0.000118095	-1.91e-06	0.99	0.00012308	-3.77e-05	0.56	6.44e-05
UKB-b:15594	Binary	Operative procedures - main OPCS: L87.3 Stripping of varicose vein of leg NEC	Health-related outcomes/Hospital inpatient	Summary Operations	Circulatory	MRC-IEU	463010	140	462870	1.87e-05	0.69	4.65e-05	-9.72e-05	0.17	7.1e-05	-0.000105808	0.15	7.4e-05	3.47e-05	0.37	3.87e-05
UKB-b:7739	Binary	Operative procedures - main OPCS: L87.4 Avulsion of varicose vein of leg	Health-related outcomes/Hospital inpatient	Summary Operations	Circulatory	MRC-IEU	463010	1127	461883	0.000183656	0.16	0.000131875	-0.000344653	0.087	0.000201318	-9.5e-05	0.65	0.000209816	7.05e-06	0.95	0.000109775
UKB-b:3613	Binary	Operative procedures - main OPCS: L87.9 Unspecified other operations on varicose vein of leg	Health-related outcomes/Hospital inpatient	Summary Operations	Circulatory	MRC-IEU	463010	106	462904	9.18e-05	0.023	4.05e-05	3.78e-05	0.54	6.18e-05	-2.59e-05	0.69	6.44e-05	-6.62e-05	0.049	3.37e-05
UKB-b:2855	Binary	Operative procedures - main OPCS: L88.1 Percutaneous transluminal laser ablation of long saphenous vein	Health-related outcomes/Hospital inpatient	Summary Operations	Circulatory	MRC-IEU	463010	314	462696	7.23e-05	0.3	6.97e-05	6.49e-06	0.95	0.000106378	5.01e-06	0.96	0.000110869	-5.79e-05	0.32	5.8e-05
UKB-b:10566	Binary	Operative procedures - main OPCS: L88.2 Radiofrequency ablation of varicose vein of leg	Health-related outcomes/Hospital inpatient	Summary Operations	Circulatory	MRC-IEU	463010	305	462705	3.22e-05	0.64	6.87e-05	0.00017851	0.089	0.000104846	5.81e-05	0.59	0.000109272	-9.58e-05	0.094	5.72e-05
UKB-b:1608	Binary	Operative procedures - main OPCS: L91.1 Open insertion of central venous catheter	Health-related outcomes/Hospital inpatient	Summary Operations	Circulatory	MRC-IEU	463010	229	462781	6.76e-05	0.26	5.95e-05	-2.9e-05	0.75	9.09e-05	0.000163112	0.085	9.47e-05	-8.46e-05	0.088	4.95e-05
UKB-b:18451	Binary	Operative procedures - main OPCS: L91.2 Insertion of central venous catheter NEC	Health-related outcomes/Hospital inpatient	Summary Operations	Circulatory	MRC-IEU	463010	982	462028	2.81e-05	0.82	0.000123153	1.77e-05	0.93	0.000188003	1.3e-05	0.95	0.000195939	-2.36e-05	0.82	0.000102514
UKB-b:11583	Binary	Operative procedures - main OPCS: L91.3 Attention to central venous catheter NEC	Health-related outcomes/Hospital inpatient	Summary Operations	Circulatory	MRC-IEU	463010	761	462249	-7.19e-05	0.51	0.000108434	9.33e-05	0.57	0.000165533	0.000244279	0.16	0.000172521	-3.34e-05	0.71	9.03e-05
UKB-b:5248	Binary	Operative procedures - main OPCS: L91.4 Removal of central venous catheter	Health-related outcomes/Hospital inpatient	Summary Operations	Circulatory	MRC-IEU	463010	504	462506	1.26e-05	0.89	8.83e-05	-6.12e-06	0.96	0.000134747	-0.000125045	0.37	0.000140435	1.75e-05	0.81	7.35e-05
UKB-b:4072	Binary	Operative procedures - main OPCS: L91.5 Insertion of tunnelled venous catheter	Health-related outcomes/Hospital inpatient	Summary Operations	Circulatory	MRC-IEU	463010	233	462777	2.09e-05	0.73	6e-05	-7.92e-05	0.39	9.17e-05	-0.000196049	0.04	9.55e-05	4.96e-05	0.32	5e-05
UKB-b:9494	Binary	Operative procedures - main OPCS: L91.8 Other specified other vein related operations	Health-related outcomes/Hospital inpatient	Summary Operations	Circulatory	MRC-IEU	463010	108	462902	1.45e-05	0.72	4.09e-05	-4.95e-05	0.43	6.24e-05	5.78e-05	0.37	6.5e-05	-1.41e-05	0.68	3.4e-05
UKB-b:2594	Binary	Operative procedures - main OPCS: L95.1 Venography	Health-related outcomes/Hospital inpatient	Summary Operations	Circulatory	MRC-IEU	463010	845	462165	0.000480468	2.6e-05	0.00011425	4.68e-06	0.98	0.000174412	0.000525141	0.0039	0.000181774	-0.000483334	3.7e-07	9.51e-05
UKB-b:15991	Binary	Operative procedures - main OPCS: L99.7 Percutaneous transluminal peripheral insertion of central catheter	Health-related outcomes/Hospital inpatient	Summary Operations	Circulatory	MRC-IEU	463010	367	462643	6.9e-05	0.36	7.53e-05	0.000204387	0.076	0.000115009	-0.000130619	0.28	0.000119864	-6.57e-05	0.29	6.27e-05
UKB-b:4417	Binary	Operative procedures - main OPCS: O29.1 Subacromial decompression	Health-related outcomes/Hospital inpatient	Summary Operations	Circulatory	MRC-IEU	463010	1538	461472	-3.92e-05	0.8	0.000154025	-7.46e-05	0.75	0.000235132	4.46e-05	0.86	0.000245058	7.79e-05	0.54	0.000128213
UKB-b:18237	Binary	Operative procedures - secondary OPCS: K26.3 Prosthetic replacement of aortic valve	Health-related outcomes/Hospital inpatient	Summary Operations	Circulatory	MRC-IEU	463010	111	462899	6.24e-07	0.99	4.14e-05	6.12e-05	0.33	6.33e-05	0.000181978	0.0058	6.59e-05	-6.7e-05	0.052	3.45e-05
UKB-b:13147	Binary	Operative procedures - secondary OPCS: K34.1 Annuloplasty of mitral valve	Health-related outcomes/Hospital inpatient	Summary Operations	Circulatory	MRC-IEU	463010	114	462896	7.05e-05	0.093	4.2e-05	-4.55e-05	0.48	6.41e-05	-6.23e-05	0.35	6.68e-05	-1.64e-05	0.64	3.5e-05
UKB-b:10081	Binary	Operative procedures - secondary OPCS: K40.1 Saphenous vein graft replacement of one coronary artery	Health-related outcomes/Hospital inpatient	Summary Operations	Circulatory	MRC-IEU	463010	557	462453	-4.13e-05	0.66	9.28e-05	-1e-05	0.94	0.000141602	-3.16e-05	0.83	0.00014758	5.22e-05	0.5	7.72e-05
UKB-b:7236	Binary	Operative procedures - secondary OPCS: K40.2 Saphenous vein graft replacement of two coronary arteries	Health-related outcomes/Hospital inpatient	Summary Operations	Circulatory	MRC-IEU	463010	1016	461994	0.00018544	0.14	0.000125166	-0.00012243	0.52	0.000191076	-4.65e-05	0.82	0.000199142	-8.21e-05	0.43	0.00010419
UKB-b:16113	Binary	Operative procedures - secondary OPCS: K40.3 Saphenous vein graft replacement of three coronary arteries	Health-related outcomes/Hospital inpatient	Summary Operations	Circulatory	MRC-IEU	463010	495	462515	-0.000121943	0.16	8.74e-05	1.51e-05	0.91	0.000133488	-4.32e-05	0.76	0.000139123	9.28e-05	0.2	7.28e-05
UKB-b:13838	Binary	Operative procedures - secondary OPCS: K40.4 Saphenous vein graft replacement of four or more coronary arteries	Health-related outcomes/Hospital inpatient	Summary Operations	Circulatory	MRC-IEU	463010	117	462893	1.37e-05	0.75	4.25e-05	-1.92e-05	0.77	6.49e-05	2.25e-05	0.74	6.77e-05	1.52e-06	0.97	3.54e-05
UKB-b:4604	Binary	Operative procedures - secondary OPCS: K41.1 Autograft replacement of one coronary artery NEC	Health-related outcomes/Hospital inpatient	Summary Operations	Circulatory	MRC-IEU	463010	347	462663	-9.94e-05	0.17	7.32e-05	0.000340978	0.0023	0.000111811	-1.59e-05	0.89	0.00011653	-3.36e-05	0.58	6.1e-05
UKB-b:3670	Binary	Operative procedures - secondary OPCS: K45.3 Anastomosis of mammary artery to left anterior descending coronary artery	Health-related outcomes/Hospital inpatient	Summary Operations	Circulatory	MRC-IEU	463010	487	462523	9.6e-05	0.27	8.67e-05	-1.79e-05	0.89	0.000132422	0.000241603	0.08	0.000138012	-0.000116589	0.11	7.22e-05
UKB-b:5583	Binary	Operative procedures - secondary OPCS: K45.4 Anastomosis of mammary artery to coronary artery NEC	Health-related outcomes/Hospital inpatient	Summary Operations	Circulatory	MRC-IEU	463010	150	462860	3.39e-05	0.48	4.82e-05	6.24e-06	0.93	7.35e-05	-7.3e-05	0.34	7.66e-05	1.41e-06	0.97	4.01e-05
UKB-b:3157	Binary	Operative procedures - secondary OPCS: K49.1 Percutaneous transluminal balloon angioplasty of one coronary artery	Health-related outcomes/Hospital inpatient	Summary Operations	Circulatory	MRC-IEU	463010	176	462834	-5.5e-05	0.29	5.22e-05	-7.07e-05	0.38	7.96e-05	-5.91e-06	0.94	8.3e-05	5.81e-05	0.18	4.34e-05
UKB-b:2738	Binary	Operative procedures - secondary OPCS: K50.8 Other specified other therapeutic transluminal operations on coronary artery	Health-related outcomes/Hospital inpatient	Summary Operations	Circulatory	MRC-IEU	463010	545	462465	0.000132483	0.15	9.18e-05	-7.76e-05	0.58	0.000140087	-3.57e-05	0.81	0.000146001	-7.05e-05	0.36	7.64e-05
UKB-b:19973	Binary	Operative procedures - secondary OPCS: K51.2 Intravascular ultrasound of coronary artery	Health-related outcomes/Hospital inpatient	Summary Operations	Circulatory	MRC-IEU	463010	108	462902	-3.38e-05	0.41	4.09e-05	-4.78e-05	0.44	6.24e-05	-3.23e-05	0.62	6.5e-05	4.79e-05	0.16	3.4e-05
UKB-b:653	Binary	Operative procedures - secondary OPCS: K51.8 Other specified diagnostic transluminal operations on coronary artery	Health-related outcomes/Hospital inpatient	Summary Operations	Circulatory	MRC-IEU	463010	182	462828	-4.94e-06	0.93	5.31e-05	5.98e-05	0.46	8.1e-05	-1.94e-05	0.82	8.44e-05	-3.88e-06	0.93	4.42e-05
UKB-b:980	Binary	Operative procedures - secondary OPCS: K56.1 Transluminal insertion of pulsation balloon into aorta	Health-related outcomes/Hospital inpatient	Summary Operations	Circulatory	MRC-IEU	463010	153	462857	6.11e-05	0.21	4.87e-05	1.42e-05	0.85	7.43e-05	6.63e-05	0.39	7.74e-05	-6.3e-05	0.12	4.05e-05
UKB-b:7955	Binary	Operative procedures - secondary OPCS: K57.2 Percutaneous transluminal ablation of conducting system of heart NEC	Health-related outcomes/Hospital inpatient	Summary Operations	Circulatory	MRC-IEU	463010	106	462904	2.17e-05	0.59	4.05e-05	3.85e-05	0.53	6.18e-05	-4.16e-05	0.52	6.44e-05	-8.83e-06	0.79	3.37e-05
UKB-b:165	Binary	Operative procedures - secondary OPCS: K58.2 Percutaneous transluminal electrophysiological studies on conducting system of heart	Health-related outcomes/Hospital inpatient	Summary Operations	Circulatory	MRC-IEU	463010	565	462445	6.28e-05	0.5	9.35e-05	-0.00012184	0.39	0.000142672	-0.000186897	0.21	0.000148695	3.39e-05	0.66	7.78e-05
UKB-b:1894	Binary	Operative procedures - secondary OPCS: K60.1 Implantation of intravenous cardiac pacemaker system NEC	Health-related outcomes/Hospital inpatient	Summary Operations	Circulatory	MRC-IEU	463010	160	462850	0.000103263	0.038	4.98e-05	-3.89e-05	0.61	7.59e-05	-0.000200709	0.011	7.92e-05	-2.5e-06	0.95	4.14e-05
UKB-b:8082	Binary	Operative procedures - secondary OPCS: K61.1 Implantation of cardiac pacemaker system NEC	Health-related outcomes/Hospital inpatient	Summary Operations	Circulatory	MRC-IEU	463010	211	462799	5.64e-05	0.32	5.71e-05	7.9e-05	0.36	8.72e-05	-3.06e-05	0.74	9.09e-05	-5.12e-05	0.28	4.76e-05
UKB-b:5962	Binary	Operative procedures - secondary OPCS: K63.1 Angiocardiography of combination of right and left side of heart	Health-related outcomes/Hospital inpatient	Summary Operations	Circulatory	MRC-IEU	463010	133	462877	-1.23e-05	0.79	4.54e-05	-3.76e-05	0.59	6.93e-05	2.15e-06	0.98	7.22e-05	2.58e-05	0.5	3.78e-05
UKB-b:18802	Binary	Operative procedures - secondary OPCS: K63.3 Angiocardiography of left side of heart NEC	Health-related outcomes/Hospital inpatient	Summary Operations	Circulatory	MRC-IEU	463010	1302	461708	-0.000247589	0.081	0.00014169	0.000136062	0.53	0.000216301	0.000393833	0.081	0.000225432	1.27e-05	0.91	0.000117945
UKB-b:3725	Binary	Operative procedures - secondary OPCS: K63.4 Coronary arteriography using two catheters	Health-related outcomes/Hospital inpatient	Summary Operations	Circulatory	MRC-IEU	463010	2735	460275	-8.39e-05	0.68	0.000204958	-6.88e-05	0.83	0.000312884	0.000427496	0.19	0.000326093	-4.33e-05	0.8	0.00017061
UKB-b:9294	Binary	Operative procedures - secondary OPCS: K63.6 Coronary arteriography NEC	Health-related outcomes/Hospital inpatient	Summary Operations	Circulatory	MRC-IEU	463010	2443	460567	0.000157773	0.42	0.000193802	-0.000391921	0.19	0.000295854	0.000273416	0.38	0.000308343	-6.14e-05	0.7	0.000161323
UKB-b:16649	Binary	Operative procedures - secondary OPCS: K65.3 Catheterisation of left side of heart NEC	Health-related outcomes/Hospital inpatient	Summary Operations	Circulatory	MRC-IEU	463010	223	462787	6.05e-06	0.92	5.87e-05	6.77e-05	0.45	8.97e-05	-8.18e-05	0.38	9.34e-05	1.63e-06	0.97	4.89e-05
UKB-b:9167	Binary	Operative procedures - secondary OPCS: K66.8 Other specified other operations on heart	Health-related outcomes/Hospital inpatient	Summary Operations	Circulatory	MRC-IEU	463010	165	462845	-8.62e-05	0.088	5.05e-05	8.61e-05	0.26	7.71e-05	0.000144839	0.072	8.04e-05	-8.09e-06	0.85	4.21e-05
UKB-b:19256	Binary	Operative procedures - secondary OPCS: L26.4 Aortography	Health-related outcomes/Hospital inpatient	Summary Operations	Circulatory	MRC-IEU	463010	496	462514	-2.64e-05	0.76	8.75e-05	-0.000113647	0.4	0.000133646	7.15e-05	0.61	0.000139288	3.23e-05	0.66	7.29e-05
UKB-b:2886	Binary	Operative procedures - secondary OPCS: L35.2 Arteriography of cerebral artery	Health-related outcomes/Hospital inpatient	Summary Operations	Circulatory	MRC-IEU	463010	289	462721	0.00010429	0.12	6.69e-05	-0.000201718	0.048	0.000102064	-3.02e-05	0.78	0.000106373	-4.94e-06	0.93	5.57e-05
UKB-b:12682	Binary	Operative procedures - secondary OPCS: L63.4 Arteriography of femoral artery	Health-related outcomes/Hospital inpatient	Summary Operations	Circulatory	MRC-IEU	463010	187	462823	6.98e-05	0.19	5.38e-05	-6.44e-05	0.43	8.21e-05	4.54e-06	0.96	8.56e-05	-2.29e-05	0.61	4.48e-05
UKB-b:18602	Binary	Operative procedures - secondary OPCS: L71.4 Percutaneous transluminal cannulation of artery	Health-related outcomes/Hospital inpatient	Summary Operations	Circulatory	MRC-IEU	463010	145	462865	-3.97e-05	0.4	4.74e-05	-1.2e-05	0.87	7.23e-05	-4.51e-05	0.55	7.54e-05	4.05e-05	0.3	3.94e-05
UKB-b:3845	Binary	Operative procedures - secondary OPCS: L76.1 Endovascular placement of one metallic stent	Health-related outcomes/Hospital inpatient	Summary Operations	Circulatory	MRC-IEU	463010	115	462895	4.61e-05	0.27	4.22e-05	-4.92e-05	0.44	6.44e-05	0.000133485	0.047	6.71e-05	-4.22e-05	0.23	3.51e-05
UKB-b:4656	Binary	Operative procedures - secondary OPCS: L85.1 Ligation of long saphenous vein	Health-related outcomes/Hospital inpatient	Summary Operations	Circulatory	MRC-IEU	463010	334	462676	2.92e-05	0.68	7.19e-05	-0.00012141	0.27	0.000109713	3.04e-05	0.79	0.000114345	1.21e-05	0.84	5.98e-05
UKB-b:3162	Binary	Operative procedures - secondary OPCS: L85.2 Ligation of short saphenous vein	Health-related outcomes/Hospital inpatient	Summary Operations	Circulatory	MRC-IEU	463010	234	462776	2.64e-05	0.66	6.02e-05	3.81e-06	0.97	9.19e-05	-2.64e-05	0.78	9.57e-05	-3.05e-05	0.54	5.01e-05
UKB-b:1765	Binary	Operative procedures - secondary OPCS: L87.1 Stripping of long saphenous vein	Health-related outcomes/Hospital inpatient	Summary Operations	Circulatory	MRC-IEU	463010	3649	459361	0.000188577	0.43	0.000236642	0.000348254	0.34	0.000361253	0.000397003	0.29	0.000376503	-0.000356157	0.071	0.000196984
UKB-b:3722	Binary	Operative procedures - secondary OPCS: L87.2 Stripping of short saphenous vein	Health-related outcomes/Hospital inpatient	Summary Operations	Circulatory	MRC-IEU	463010	162	462848	-5.49e-05	0.27	5.01e-05	7.44e-05	0.33	7.64e-05	-0.00013403	0.092	7.97e-05	4.47e-05	0.28	4.17e-05
UKB-b:4041	Binary	Operative procedures - secondary OPCS: L87.3 Stripping of varicose vein of leg NEC	Health-related outcomes/Hospital inpatient	Summary Operations	Circulatory	MRC-IEU	463010	459	462551	0.000199856	0.018	8.42e-05	-6.23e-05	0.63	0.000128599	9.22e-05	0.49	0.000134027	-0.000133982	0.056	7.01e-05
UKB-b:4363	Binary	Operative procedures - secondary OPCS: L87.4 Avulsion of varicose vein of leg	Health-related outcomes/Hospital inpatient	Summary Operations	Circulatory	MRC-IEU	463010	6428	456582	0.000686084	0.028	0.000312997	0.000106604	0.82	0.000477814	0.000721341	0.15	0.000497985	-0.000691331	0.008	0.000260543
UKB-b:12320	Binary	Operative procedures - secondary OPCS: L87.5 Local excision of varicose vein of leg	Health-related outcomes/Hospital inpatient	Summary Operations	Circulatory	MRC-IEU	463010	204	462806	1.93e-05	0.73	5.62e-05	1.15e-05	0.89	8.57e-05	-5.32e-05	0.55	8.94e-05	-9.35e-06	0.84	4.68e-05
UKB-b:5813	Binary	Operative procedures - secondary OPCS: L91.1 Open insertion of central venous catheter	Health-related outcomes/Hospital inpatient	Summary Operations	Circulatory	MRC-IEU	463010	156	462854	-1.81e-05	0.71	4.91e-05	-9.28e-05	0.22	7.5e-05	-1.19e-05	0.88	7.82e-05	4.05e-05	0.32	4.09e-05
UKB-b:2204	Binary	Operative procedures - secondary OPCS: L91.2 Insertion of central venous catheter NEC	Health-related outcomes/Hospital inpatient	Summary Operations	Circulatory	MRC-IEU	463010	1018	461992	-5.87e-05	0.64	0.000125371	1.56e-05	0.93	0.000191389	0.000123655	0.54	0.000199468	1.17e-07	1	0.00010436
UKB-b:10021	Binary	Operative procedures - secondary OPCS: L91.3 Attention to central venous catheter NEC	Health-related outcomes/Hospital inpatient	Summary Operations	Circulatory	MRC-IEU	463010	322	462688	3.76e-05	0.59	7.06e-05	-1.63e-05	0.88	0.000107725	0.000110874	0.32	0.000112273	-5.39e-05	0.36	5.87e-05
UKB-b:5278	Binary	Operative procedures - secondary OPCS: L91.4 Removal of central venous catheter	Health-related outcomes/Hospital inpatient	Summary Operations	Circulatory	MRC-IEU	463010	208	462802	-6.32e-05	0.27	5.67e-05	-1.27e-05	0.88	8.66e-05	0.000156015	0.084	9.02e-05	-2.01e-06	0.97	4.72e-05
UKB-b:1134	Binary	Operative procedures - secondary OPCS: L95.1 Venography	Health-related outcomes/Hospital inpatient	Summary Operations	Circulatory	MRC-IEU	463010	133	462877	2.82e-05	0.53	4.54e-05	-7.66e-06	0.91	6.93e-05	-6.8e-05	0.35	7.22e-05	-1.99e-06	0.96	3.78e-05
UKB-b:15072	Binary	Operative procedures - secondary OPCS: L97.6 Insertion of vascular closure device	Health-related outcomes/Hospital inpatient	Summary Operations	Circulatory	MRC-IEU	463010	146	462864	4.92e-05	0.3	4.75e-05	-3.67e-05	0.61	7.26e-05	-8.91e-06	0.91	7.56e-05	-2.35e-05	0.55	3.96e-05
UKB-b:11526	Binary	Operative procedures - secondary OPCS: L99.7 Percutaneous transluminal peripheral insertion of central catheter	Health-related outcomes/Hospital inpatient	Summary Operations	Circulatory	MRC-IEU	463010	175	462835	5.38e-05	0.3	5.2e-05	8.03e-05	0.31	7.94e-05	-2.1e-05	0.8	8.28e-05	-5.98e-05	0.17	4.33e-05
UKB-b:10761	Binary	Operative procedures - secondary OPCS: O11.1 Gastro-oesophageal junction	Health-related outcomes/Hospital inpatient	Summary Operations	Circulatory	MRC-IEU	463010	259	462751	-9.89e-05	0.12	6.33e-05	-4.91e-05	0.61	9.66e-05	0.000132609	0.19	0.000100702	5.06e-05	0.34	5.27e-05
UKB-b:13862	Binary	Operative procedures - secondary OPCS: O13.1 Multiple digits of foot NEC	Health-related outcomes/Hospital inpatient	Summary Operations	Circulatory	MRC-IEU	463010	110	462900	-5.01e-06	0.9	4.13e-05	4.12e-05	0.51	6.3e-05	-1.55e-05	0.81	6.56e-05	-4.92e-06	0.89	3.43e-05
UKB-b:2582	Binary	Operative procedures - secondary OPCS: O14.2 Sentinel lymph node	Health-related outcomes/Hospital inpatient	Summary Operations	Circulatory	MRC-IEU	463010	1138	461872	8.45e-05	0.52	0.000132445	-0.000136564	0.5	0.000202188	-2.59e-05	0.9	0.000210723	-2.41e-05	0.83	0.000110249
UKB-b:7332	Binary	Operative procedures - secondary OPCS: O16.1 Pelvis NEC	Health-related outcomes/Hospital inpatient	Summary Operations	Circulatory	MRC-IEU	463010	334	462676	0.00018022	0.012	7.19e-05	-5.98e-05	0.59	0.000109695	-2.56e-06	0.98	0.000114326	-0.000111822	0.062	5.98e-05
UKB-b:19798	Binary	Operative procedures - secondary OPCS: O29.1 Subacromial decompression	Health-related outcomes/Hospital inpatient	Summary Operations	Circulatory	MRC-IEU	463010	160	462850	-7.26e-05	0.14	4.97e-05	-3.26e-06	0.97	7.59e-05	6.72e-05	0.4	7.92e-05	3.18e-05	0.44	4.14e-05
UKB-b:10455	Binary	Operative procedures - secondary OPCS: O30.2 Splenic flexure	Health-related outcomes/Hospital inpatient	Summary Operations	Circulatory	MRC-IEU	463010	187	462823	-2.57e-05	0.63	5.38e-05	-0.000161336	0.049	8.21e-05	-1.41e-05	0.87	8.56e-05	6.7e-05	0.13	4.48e-05
UKB-b:9054	Binary	Leg pain in calf/calves	Touchscreen/Health and medical history	Claudication and peripheral artery disease	Circulatory	MRC-IEU	32862	11019	21843	0.00711291	0.13	0.00467832	0.00150659	0.83	0.00717101	0.00522956	0.49	0.00757873	-0.00669925	0.088	0.0039284
UKB-b:10387	Binary	Leg pain on walking	Touchscreen/Health and medical history	Claudication and peripheral artery disease	Circulatory	MRC-IEU	151553	33509	118044	0.00466192	0.015	0.0019234	0.00207148	0.48	0.0029452	0.000916032	0.77	0.00310027	-0.00422036	0.0088	0.00161101
UKB-b:3665	Binary	Leg pain on walking : effect of standing still	Touchscreen/Health and medical history	Claudication and peripheral artery disease	Circulatory	MRC-IEU	28933	17548	11385	0.0042357	0.41	0.00515047	0.0025909	0.74	0.0079302	0.0075301	0.36	0.0083054	-0.0060461	0.16	0.00433385
UKB-b:4361	Binary	Leg pain when standing still or sitting	Touchscreen/Health and medical history	Claudication and peripheral artery disease	Circulatory	MRC-IEU	32378	20743	11635	0.00563786	0.24	0.00478976	0.00502337	0.5	0.00737618	0.00386897	0.62	0.00777701	-0.0068762	0.088	0.00402899
UKB-b:17291	Binary	Leg pain when walking ever disappears while walking	Touchscreen/Health and medical history	Claudication and peripheral artery disease	Circulatory	MRC-IEU	17861	6300	11561	0.00131834	0.84	0.00640245	0.0102349	0.3	0.00993089	0.0128284	0.22	0.0104714	-0.00754391	0.16	0.00540229
UKB-b:12864	Binary	Leg pain when walking normally	Touchscreen/Health and medical history	Claudication and peripheral artery disease	Circulatory	MRC-IEU	32561	18474	14087	0.00167941	0.73	0.0049304	0.00117113	0.88	0.0075852	-0.0103348	0.2	0.0079833	0.00142484	0.73	0.00414599
UKB-b:3196	Binary	Leg pain when walking uphill or hurrying	Touchscreen/Health and medical history	Claudication and peripheral artery disease	Circulatory	MRC-IEU	32192	22350	9842	0.00744499	0.11	0.00460369	0.00121637	0.86	0.00708305	-0.000665038	0.93	0.00746363	-0.00538433	0.16	0.00387002
UKB-b:5012	Binary	Surgery on leg arteries (other than for varicose veins)	Touchscreen/Health and medical history	Claudication and peripheral artery disease	Circulatory	MRC-IEU	33364	1293	32071	0.00405072	0.033	0.0018971	0.000943759	0.75	0.00291074	5.08e-05	0.99	0.00305882	-0.00296984	0.062	0.00159279
UKB-b:11411	Binary	Blood clot, DVT, bronchitis, emphysema, asthma, rhinitis, eczema, allergy diagnosed by doctor: Blood clot in the leg (DVT)	Touchscreen/Health and medical history	Medical conditions	Circulatory	MRC-IEU	462013	9440	452573	0.00699312	5.7e-76	0.000379127	-0.000774143	0.18	0.000578777	0.00519367	7.4e-18	0.000603346	-0.00604141	1.1e-81	0.000315603
UKB-b:13704	Binary	Blood clot, DVT, bronchitis, emphysema, asthma, rhinitis, eczema, allergy diagnosed by doctor: Blood clot in the lung	Touchscreen/Health and medical history	Medical conditions	Circulatory	MRC-IEU	462013	3819	458194	0.00354234	2.9e-48	0.000242675	-0.000591125	0.11	0.000370468	0.0018182	2.5e-06	0.000386194	-0.00277535	6e-43	0.000202014
UKB-b:8650	Binary	Non-cancer illness code, self-reported: angina	Touchscreen/Health and medical history	Medical conditions	Circulatory	MRC-IEU	462933	14770	448163	0.000252543	0.59	0.000468758	0.000166304	0.82	0.000715635	-0.00028957	0.7	0.000745795	-0.000158582	0.68	0.000390208
UKB-b:11550	Binary	Non-cancer illness code, self-reported: atrial fibrillation	Touchscreen/Health and medical history	Medical conditions	Circulatory	MRC-IEU	462933	3518	459415	-9.9e-05	0.67	0.000232318	6.52e-05	0.85	0.000354672	-0.000358004	0.33	0.000369619	0.000163717	0.4	0.000193389
UKB-b:440	Binary	Non-cancer illness code, self-reported: brain haemorrhage	Touchscreen/Health and medical history	Medical conditions	Circulatory	MRC-IEU	462933	146	462787	2.27e-05	0.63	4.75e-05	1.28e-05	0.86	7.26e-05	-6.39e-05	0.4	7.56e-05	-1.33e-08	1	3.96e-05
UKB-b:9124	Binary	Non-cancer illness code, self-reported: cerebral aneurysm	Touchscreen/Health and medical history	Medical conditions	Circulatory	MRC-IEU	462933	318	462615	2.68e-05	0.7	7.01e-05	-0.000150593	0.16	0.000107068	-6.46e-06	0.95	0.00011158	2.79e-05	0.63	5.84e-05
UKB-b:12040	Binary	Non-cancer illness code, self-reported: deep venous thrombosis (dvt)	Touchscreen/Health and medical history	Medical conditions	Circulatory	MRC-IEU	462933	9241	453692	0.0068352	1.9e-74	0.000374461	-0.000834382	0.14	0.000571675	0.00514068	6.2e-18	0.000595769	-0.0059023	5.9e-80	0.000311713
UKB-b:7582	Binary	Non-cancer illness code, self-reported: essential hypertension	Touchscreen/Health and medical history	Medical conditions	Circulatory	MRC-IEU	462933	2095	460838	-0.000154472	0.39	0.000179684	0.000185938	0.5	0.000274317	-0.000302014	0.29	0.000285879	0.000137866	0.36	0.000149575
UKB-b:3703	Binary	Non-cancer illness code, self-reported: heart arrhythmia	Touchscreen/Health and medical history	Medical conditions	Circulatory	MRC-IEU	462933	2545	460388	-6.62e-05	0.74	0.00019793	0.000191466	0.53	0.000302172	-2.08e-06	0.99	0.000314907	-1.68e-05	0.92	0.000164762
UKB-b:15829	Binary	Non-cancer illness code, self-reported: heart attack/myocardial infarction	Touchscreen/Health and medical history	Medical conditions	Circulatory	MRC-IEU	462933	10616	452317	0.0016719	2.7e-05	0.000398326	-0.00046685	0.44	0.000608108	0.00105872	0.095	0.000633737	-0.00131195	7.6e-05	0.000331578
UKB-b:15940	Binary	Non-cancer illness code, self-reported: heart failure/pulmonary odema	Touchscreen/Health and medical history	Medical conditions	Circulatory	MRC-IEU	462933	297	462636	-4.86e-05	0.47	6.78e-05	0.000251855	0.015	0.000103489	-0.000118541	0.27	0.000107851	-9.61e-06	0.86	5.64e-05
UKB-b:18578	Binary	Non-cancer illness code, self-reported: heart valve problem/heart murmur	Touchscreen/Health and medical history	Medical conditions	Circulatory	MRC-IEU	462933	3162	459771	4.57e-05	0.84	0.000220483	0.000186587	0.58	0.000336603	-0.000624979	0.075	0.000350789	5.35e-05	0.77	0.000183537
UKB-b:8315	Binary	Non-cancer illness code, self-reported: heart/cardiac problem	Touchscreen/Health and medical history	Medical conditions	Circulatory	MRC-IEU	462933	1486	461447	0.000235452	0.12	0.000151424	-1.71e-06	0.99	0.000231173	-0.000328699	0.17	0.000240915	-8.97e-05	0.48	0.000126049
UKB-b:14057	Binary	Non-cancer illness code, self-reported: hypertension	Touchscreen/Health and medical history	Medical conditions	Circulatory	MRC-IEU	462933	119731	343202	-0.0076792	3e-11	0.00115533	0.00252271	0.15	0.0017638	-0.00543243	0.0031	0.00183814	0.00603153	3.6e-10	0.000961733
UKB-b:17677	Binary	Non-cancer illness code, self-reported: irregular heart beat	Touchscreen/Health and medical history	Medical conditions	Circulatory	MRC-IEU	462933	697	462236	0.000196604	0.058	0.000103796	6.84e-05	0.67	0.000158461	-0.000215743	0.19	0.000165139	-9.03e-05	0.3	8.64e-05
UKB-b:20235	Binary	Non-cancer illness code, self-reported: leg claudication/ intermittent claudication	Touchscreen/Health and medical history	Medical conditions	Circulatory	MRC-IEU	462933	350	462583	8.2e-05	0.27	7.36e-05	8.03e-05	0.47	0.000112327	0.000173741	0.14	0.000117062	-0.000124187	0.043	6.12e-05
UKB-b:2888	Binary	Non-cancer illness code, self-reported: lymphoedema	Touchscreen/Health and medical history	Medical conditions	Circulatory	MRC-IEU	462933	224	462709	7.91e-05	0.18	5.89e-05	-5.4e-05	0.55	8.99e-05	-0.00010072	0.28	9.37e-05	-7.61e-06	0.88	4.9e-05
UKB-b:1757	Binary	Non-cancer illness code, self-reported: mitral regurgitation / incompetence	Touchscreen/Health and medical history	Medical conditions	Circulatory	MRC-IEU	462933	125	462808	4.78e-05	0.28	4.4e-05	-7.37e-05	0.27	6.71e-05	-1.43e-05	0.84	7e-05	-5.59e-06	0.88	3.66e-05
UKB-b:7768	Binary	Non-cancer illness code, self-reported: pericardial problem	Touchscreen/Health and medical history	Medical conditions	Circulatory	MRC-IEU	462933	253	462680	-7.36e-05	0.24	6.26e-05	7.48e-07	0.99	9.55e-05	-1.97e-05	0.84	9.95e-05	5.46e-05	0.29	5.21e-05
UKB-b:1639	Binary	Non-cancer illness code, self-reported: pericarditis	Touchscreen/Health and medical history	Medical conditions	Circulatory	MRC-IEU	462933	106	462827	-1.77e-05	0.66	4.05e-05	3.77e-05	0.54	6.18e-05	6.3e-05	0.33	6.44e-05	-1.95e-05	0.56	3.37e-05
UKB-b:7577	Binary	Non-cancer illness code, self-reported: peripheral vascular disease	Touchscreen/Health and medical history	Medical conditions	Circulatory	MRC-IEU	462933	875	462058	0.000104673	0.37	0.000116268	0.000139656	0.43	0.000177501	0.000143797	0.44	0.000184982	-0.000147005	0.13	9.68e-05
UKB-b:16048	Binary	Non-cancer illness code, self-reported: pulmonary embolism +/- dvt	Touchscreen/Health and medical history	Medical conditions	Circulatory	MRC-IEU	462933	3823	459110	0.00362336	1.5e-50	0.000242316	-0.000717131	0.053	0.000369934	0.00171518	8.6e-06	0.000385525	-0.0027718	5.7e-43	0.000201711
UKB-b:11277	Binary	Non-cancer illness code, self-reported: raynaud's phenomenon/disease	Touchscreen/Health and medical history	Medical conditions	Circulatory	MRC-IEU	462933	477	462456	-7.28e-05	0.4	8.59e-05	0.000187195	0.15	0.000131125	-8.27e-06	0.95	0.000136651	2.7e-06	0.97	7.15e-05
UKB-b:6358	Binary	Non-cancer illness code, self-reported: stroke	Touchscreen/Health and medical history	Medical conditions	Circulatory	MRC-IEU	462933	6116	456817	0.000833283	0.0064	0.000305504	-7.25e-05	0.88	0.000466401	0.000561756	0.25	0.000486058	-0.000646225	0.011	0.00025431
UKB-b:8163	Binary	Non-cancer illness code, self-reported: subdural haemorrhage/haematoma	Touchscreen/Health and medical history	Medical conditions	Circulatory	MRC-IEU	462933	183	462750	4.05e-05	0.45	5.32e-05	2.82e-05	0.73	8.12e-05	-9.35e-05	0.27	8.47e-05	-8.37e-06	0.85	4.43e-05
UKB-b:11627	Binary	Non-cancer illness code, self-reported: svt / supraventricular tachycardia	Touchscreen/Health and medical history	Medical conditions	Circulatory	MRC-IEU	462933	226	462707	2.34e-05	0.69	5.91e-05	-2.37e-05	0.79	9.03e-05	-0.000103799	0.27	9.41e-05	1.29e-05	0.79	4.92e-05
UKB-b:15749	Binary	Non-cancer illness code, self-reported: transient ischaemic attack (tia)	Touchscreen/Health and medical history	Medical conditions	Circulatory	MRC-IEU	462933	1700	461233	0.000230975	0.15	0.000161918	-0.000101042	0.68	0.000247194	0.000102753	0.69	0.000257612	-0.000140612	0.3	0.000134785
UKB-b:13038	Binary	Non-cancer illness code, self-reported: varicose veins	Touchscreen/Health and medical history	Medical conditions	Circulatory	MRC-IEU	462933	1652	461281	0.000515903	0.0012	0.000159636	-0.000233493	0.34	0.00024371	0.000178236	0.48	0.000253982	-0.000355358	0.0075	0.000132886
UKB-b:8468	Binary	Vascular/heart problems diagnosed by doctor: Angina	Touchscreen/Health and medical history	Medical conditions	Circulatory	MRC-IEU	461880	14828	447052	0.000310737	0.51	0.0004707	-1.51e-05	0.98	0.000718572	0.000310807	0.68	0.000749043	-0.00030986	0.43	0.000391826
UKB-b:11590	Binary	Vascular/heart problems diagnosed by doctor: Heart attack	Touchscreen/Health and medical history	Medical conditions	Circulatory	MRC-IEU	461880	10693	451187	0.00156049	9.8e-05	0.00040062	-0.000498223	0.42	0.000611588	0.000901437	0.16	0.000637522	-0.0011623	0.00049	0.000333489
UKB-b:14177	Binary	Vascular/heart problems diagnosed by doctor: High blood pressure	Touchscreen/Health and medical history	Medical conditions	Circulatory	MRC-IEU	461880	124227	337653	-0.00815012	3.4e-12	0.00117131	0.00296728	0.097	0.00178813	-0.00623501	0.00082	0.00186395	0.00644945	3.7e-11	0.000975037
UKB-b:13352	Binary	Vascular/heart problems diagnosed by doctor: None of the above	Touchscreen/Health and medical history	Medical conditions	Circulatory	MRC-IEU	461880	325118	136762	0.00635368	1.3e-07	0.00120353	-0.00245917	0.18	0.00183732	0.00538956	0.0049	0.00191523	-0.00516828	2.5e-07	0.00100186
UKB-b:8714	Binary	Vascular/heart problems diagnosed by doctor: Stroke	Touchscreen/Health and medical history	Medical conditions	Circulatory	MRC-IEU	461880	7055	454825	0.000913516	0.0054	0.000328503	-0.00036809	0.46	0.000501493	0.000475145	0.36	0.000522759	-0.000593307	0.03	0.000273456
UKB-b:14395	Binary	Medication for cholesterol, blood pressure or diabetes: Blood pressure medication	Touchscreen/Health and medical history	Medication	Circulatory	MRC-IEU	209638	51976	157662	-0.00420691	0.014	0.00170534	0.0062506	0.017	0.00261284	-0.00787224	0.0038	0.00271786	0.0030806	0.03	0.00141905
UKB-b:18009	Binary	Medication for cholesterol, blood pressure, diabetes, or take exogenous hormones: Blood pressure medication	Touchscreen/Health and medical history	Medication	Circulatory	MRC-IEU	249710	43244	206466	-0.00627092	4.8e-06	0.00137173	-0.000325369	0.88	0.00208817	-0.00455258	0.037	0.00217987	0.00561136	9e-07	0.00114212
UKB-b:6650	Binary	Treatment/medication code: adalat 5mg capsule	Verbal interview	Medications	Circulatory	MRC-IEU	462933	1053	461880	5.24e-06	0.97	0.000127539	-0.000445386	0.022	0.000194709	-0.000399146	0.049	0.000202915	0.000256865	0.016	0.000106167
UKB-b:11449	Binary	Treatment/medication code: adalate 10mg capsule	Verbal interview	Medications	Circulatory	MRC-IEU	462933	346	462587	-2.93e-05	0.69	7.32e-05	-7.86e-05	0.48	0.000111692	-3.25e-05	0.78	0.000116399	5.2e-05	0.39	6.09e-05
UKB-b:9026	Binary	Treatment/medication code: adipine mr 10 m/r tablet	Verbal interview	Medications	Circulatory	MRC-IEU	462933	160	462773	-1.49e-05	0.76	4.98e-05	-2.86e-06	0.97	7.6e-05	-5.53e-05	0.48	7.92e-05	2.85e-05	0.49	4.14e-05
UKB-b:9341	Binary	Treatment/medication code: adizem-60 m/r tablet	Verbal interview	Medications	Circulatory	MRC-IEU	462933	416	462517	5.3e-05	0.51	8.02e-05	-6.13e-05	0.62	0.000122458	-0.000207233	0.1	0.000127619	3.78e-05	0.57	6.68e-05
UKB-b:13554	Binary	Treatment/medication code: adizem-xl plus m/r capsule	Verbal interview	Medications	Circulatory	MRC-IEU	462933	334	462599	3.63e-06	0.96	7.19e-05	-0.000172708	0.12	0.000109736	-0.000114606	0.32	0.000114361	8.46e-05	0.16	5.98e-05
UKB-b:14638	Binary	Treatment/medication code: amias 2mg tablet	Verbal interview	Medications	Circulatory	MRC-IEU	462933	483	462450	4.95e-05	0.57	8.64e-05	0.000127976	0.33	0.000131946	0.000109	0.43	0.000137507	-0.000106783	0.14	7.19e-05
UKB-b:2403	Binary	Treatment/medication code: amiloride	Verbal interview	Medications	Circulatory	MRC-IEU	462933	168	462765	-0.000109514	0.032	5.1e-05	-7.31e-05	0.35	7.78e-05	8.41e-05	0.3	8.11e-05	7.22e-05	0.089	4.24e-05
UKB-b:11242	Binary	Treatment/medication code: amiodarone	Verbal interview	Medications	Circulatory	MRC-IEU	462933	388	462545	2.55e-06	0.97	7.75e-05	-3.09e-05	0.79	0.000118259	-0.000196405	0.11	0.000123243	7.11e-05	0.27	6.45e-05
UKB-b:9207	Binary	Treatment/medication code: amlodipine	Verbal interview	Medications	Circulatory	MRC-IEU	462933	18713	444220	-0.00163509	0.0019	0.000525724	0.00115145	0.15	0.000802603	-0.00215459	0.01	0.000836429	0.00129622	0.0031	0.000437628
UKB-b:10493	Binary	Treatment/medication code: angitil sr 90 m/r capsule	Verbal interview	Medications	Circulatory	MRC-IEU	462933	152	462781	-7.13e-06	0.88	4.85e-05	-0.000134341	0.07	7.4e-05	-2.2e-05	0.78	7.72e-05	4.79e-05	0.23	4.04e-05
UKB-b:14197	Binary	Treatment/medication code: aprovel 75mg tablet	Verbal interview	Medications	Circulatory	MRC-IEU	462933	382	462551	-2.05e-05	0.79	7.69e-05	0.000245374	0.037	0.000117342	-0.000207873	0.089	0.000122287	-1.33e-05	0.84	6.4e-05
UKB-b:3459	Binary	Treatment/medication code: asasantin retard m/r capsule	Verbal interview	Medications	Circulatory	MRC-IEU	462933	117	462816	1.29e-05	0.76	4.26e-05	7.96e-05	0.22	6.5e-05	-0.000104128	0.12	6.77e-05	-2.59e-06	0.94	3.54e-05
UKB-b:11632	Binary	Treatment/medication code: atenolol	Verbal interview	Medications	Circulatory	MRC-IEU	462933	17884	445049	-0.000775634	0.13	0.00051522	-0.0016445	0.037	0.000786567	0.000569517	0.49	0.000819718	0.000829852	0.053	0.000428885
UKB-b:12812	Binary	Treatment/medication code: bendrofluazide	Verbal interview	Medications	Circulatory	MRC-IEU	462933	2460	460473	-0.000452901	0.02	0.000194632	-0.000310327	0.3	0.000297137	-0.000337227	0.28	0.00030966	0.000530752	0.0011	0.000162017
UKB-b:18799	Binary	Treatment/medication code: bendroflumethiazide	Verbal interview	Medications	Circulatory	MRC-IEU	462933	25767	437166	-0.00169759	0.0057	0.000613425	0.000687797	0.46	0.000936492	-0.00292596	0.0027	0.000975961	0.00179356	0.00044	0.000510633
UKB-b:854	Binary	Treatment/medication code: bendroflumethiazide+potassium 2.5mg/7.7mmol m/r tablet	Verbal interview	Medications	Circulatory	MRC-IEU	462933	105	462828	-2.07e-05	0.61	4.03e-05	8.16e-06	0.89	6.15e-05	-7.67e-05	0.23	6.41e-05	3.43e-05	0.31	3.36e-05
UKB-b:17378	Binary	Treatment/medication code: bisoprolol	Verbal interview	Medications	Circulatory	MRC-IEU	462933	6782	456151	-0.000146656	0.65	0.000321177	0.000767622	0.12	0.000490329	-0.000634364	0.21	0.000510994	9.61e-05	0.72	0.000267357
UKB-b:16492	Binary	Treatment/medication code: bisoprolol fumarate+hydrochlorothiazide 10mg/6.25mg tablet	Verbal interview	Medications	Circulatory	MRC-IEU	462933	284	462649	5.53e-05	0.4	6.63e-05	3.41e-05	0.74	0.000101181	-0.000106481	0.31	0.000105445	-2.82e-05	0.61	5.52e-05
UKB-b:13079	Binary	Treatment/medication code: candesartan cilexetil	Verbal interview	Medications	Circulatory	MRC-IEU	462933	4929	458004	-0.000389968	0.16	0.000274769	2.68e-05	0.95	0.00041948	2.37e-05	0.96	0.000437159	0.000286237	0.21	0.000228726
UKB-b:12094	Binary	Treatment/medication code: captopril	Verbal interview	Medications	Circulatory	MRC-IEU	462933	199	462734	-1.72e-05	0.76	5.55e-05	-9.32e-05	0.27	8.47e-05	0.000250155	0.0046	8.83e-05	-3.11e-05	0.5	4.62e-05
UKB-b:5993	Binary	Treatment/medication code: cardicor 1.25mg tablet	Verbal interview	Medications	Circulatory	MRC-IEU	462933	415	462518	-9.71e-05	0.23	8.01e-05	4.21e-05	0.73	0.000122313	-0.00026659	0.036	0.000127468	0.000133724	0.045	6.67e-05
UKB-b:2859	Binary	Treatment/medication code: cardioplen xl 5mg m/r tablet	Verbal interview	Medications	Circulatory	MRC-IEU	462933	258	462675	-2.79e-05	0.66	6.32e-05	-0.000161793	0.093	9.65e-05	4.51e-05	0.65	0.000100517	6.31e-05	0.23	5.26e-05
UKB-b:1224	Binary	Treatment/medication code: cardura 1mg tablet	Verbal interview	Medications	Circulatory	MRC-IEU	462933	233	462700	0.000164599	0.0061	6e-05	7.91e-05	0.39	9.17e-05	-0.000100464	0.29	9.55e-05	-0.000101828	0.042	5e-05
UKB-b:10271	Binary	Treatment/medication code: carvedilol	Verbal interview	Medications	Circulatory	MRC-IEU	462933	317	462616	-7.29e-06	0.92	7e-05	0.000170434	0.11	0.000106893	0.000102817	0.36	0.000111398	-6.93e-05	0.23	5.83e-05
UKB-b:4767	Binary	Treatment/medication code: celiprolol	Verbal interview	Medications	Circulatory	MRC-IEU	462933	115	462818	1.84e-05	0.66	4.22e-05	-3.28e-05	0.61	6.44e-05	8.15e-05	0.22	6.71e-05	-2.39e-05	0.5	3.51e-05
UKB-b:12942	Binary	Treatment/medication code: clonidine	Verbal interview	Medications	Circulatory	MRC-IEU	462933	598	462335	-0.000188791	0.049	9.61e-05	-5.57e-05	0.7	0.000146712	0.000183824	0.23	0.000152895	0.000120613	0.13	8e-05
UKB-b:19698	Binary	Treatment/medication code: clopidogrel	Verbal interview	Medications	Circulatory	MRC-IEU	462933	2959	459974	0.000215229	0.31	0.000213176	0.00102649	0.0016	0.000325447	-2.71e-05	0.94	0.000339163	-0.000456566	0.01	0.000177454
UKB-b:16791	Binary	Treatment/medication code: co-amilofruse	Verbal interview	Medications	Circulatory	MRC-IEU	462933	446	462487	-0.000105422	0.2	8.3e-05	0.000129489	0.31	0.000126788	-3.94e-05	0.77	0.000132131	5.13e-05	0.46	6.91e-05
UKB-b:17295	Binary	Treatment/medication code: co-amilozide	Verbal interview	Medications	Circulatory	MRC-IEU	462933	262	462671	-8.41e-05	0.19	6.37e-05	-0.0001108	0.25	9.72e-05	-4.32e-05	0.67	0.000101285	0.000101652	0.055	5.3e-05
UKB-b:7630	Binary	Treatment/medication code: co-tenidone	Verbal interview	Medications	Circulatory	MRC-IEU	462933	659	462274	-0.000165345	0.1	0.000100937	5.78e-05	0.71	0.000154097	-7.72e-07	1	0.000160591	0.000116018	0.17	8.4e-05
UKB-b:1685	Binary	Treatment/medication code: coaprovel 150mg/12.5mg tablet	Verbal interview	Medications	Circulatory	MRC-IEU	462933	122	462811	-7.12e-05	0.1	4.35e-05	1.88e-05	0.78	6.63e-05	6.41e-05	0.35	6.91e-05	2.74e-05	0.45	3.62e-05
UKB-b:13375	Binary	Treatment/medication code: coracten sr 10mg m/r capsule	Verbal interview	Medications	Circulatory	MRC-IEU	462933	396	462537	-2.16e-05	0.78	7.83e-05	-2.5e-05	0.83	0.000119485	0.000107493	0.39	0.000124521	7.55e-06	0.91	6.52e-05
UKB-b:8866	Binary	Treatment/medication code: coversyl 2mg tablet	Verbal interview	Medications	Circulatory	MRC-IEU	462933	154	462779	3.9e-05	0.42	4.88e-05	-8.78e-05	0.24	7.45e-05	5.45e-06	0.94	7.77e-05	-7.41e-08	1	4.06e-05
UKB-b:14076	Binary	Treatment/medication code: cozaar-comp 50mg/12.5mg tablet	Verbal interview	Medications	Circulatory	MRC-IEU	462933	121	462812	-8.47e-05	0.05	4.33e-05	8.7e-05	0.19	6.61e-05	2.8e-05	0.68	6.88e-05	2.21e-05	0.54	3.6e-05
UKB-b:3622	Binary	Treatment/medication code: cozaar 25mg tablet	Verbal interview	Medications	Circulatory	MRC-IEU	462933	522	462411	1.61e-05	0.86	8.98e-05	0.000153389	0.26	0.00013716	0.000170215	0.23	0.000142941	-0.000111933	0.13	7.48e-05
UKB-b:14524	Binary	Treatment/medication code: desmopressin	Verbal interview	Medications	Circulatory	MRC-IEU	462933	115	462818	-3.91e-05	0.35	4.22e-05	0.000101233	0.12	6.44e-05	6.11e-05	0.36	6.71e-05	-1.8e-05	0.61	3.51e-05
UKB-b:10272	Binary	Treatment/medication code: digoxin	Verbal interview	Medications	Circulatory	MRC-IEU	462933	1182	461751	0.000150225	0.27	0.000135082	1.86e-05	0.93	0.000206224	-0.000149651	0.49	0.000214916	-5.51e-05	0.62	0.000112446
UKB-b:5169	Binary	Treatment/medication code: diltiazem	Verbal interview	Medications	Circulatory	MRC-IEU	462933	927	462006	7.62e-06	0.95	0.000119672	-0.000378861	0.038	0.000182698	-0.00014454	0.45	0.000190398	0.000163983	0.1	9.96e-05
UKB-b:13688	Binary	Treatment/medication code: dilzem sr 60mg long acting m/r capsule	Verbal interview	Medications	Circulatory	MRC-IEU	462933	193	462740	-2.97e-05	0.59	5.47e-05	5.3e-05	0.53	8.34e-05	6.87e-05	0.43	8.7e-05	-1.63e-06	0.97	4.55e-05
UKB-b:6143	Binary	Treatment/medication code: diovan 40mg capsule	Verbal interview	Medications	Circulatory	MRC-IEU	462933	455	462478	-7.92e-05	0.35	8.39e-05	0.000228739	0.074	0.000128072	-1.29e-05	0.92	0.000133469	-1.22e-05	0.86	6.98e-05
UKB-b:3885	Binary	Treatment/medication code: dipyridamole	Verbal interview	Medications	Circulatory	MRC-IEU	462933	832	462101	0.000171208	0.13	0.000113358	-6.86e-05	0.69	0.00017306	3.43e-05	0.85	0.000180353	-8.17e-05	0.39	9.44e-05
UKB-b:8668	Binary	Treatment/medication code: doxazosin	Verbal interview	Medications	Circulatory	MRC-IEU	462933	5176	457757	-0.00051937	0.065	0.000281242	0.000244495	0.57	0.000429361	-0.000581949	0.19	0.000447456	0.000440695	0.06	0.000234114
UKB-b:15746	Binary	Treatment/medication code: enalapril	Verbal interview	Medications	Circulatory	MRC-IEU	462933	3525	459408	-0.000157575	0.5	0.000232671	2.66e-05	0.94	0.00035521	-0.0008889	0.016	0.000370181	0.000327671	0.091	0.000193682
UKB-b:19151	Binary	Treatment/medication code: enalapril maleate+hydrochlorothiazide 20mg/12.5mg tablet	Verbal interview	Medications	Circulatory	MRC-IEU	462933	127	462806	5.74e-05	0.2	4.43e-05	6.97e-06	0.92	6.77e-05	1.48e-05	0.83	7.05e-05	-4.39e-05	0.23	3.69e-05
UKB-b:6577	Binary	Treatment/medication code: eprosartan	Verbal interview	Medications	Circulatory	MRC-IEU	462933	265	462668	4.42e-05	0.49	6.4e-05	-0.000116603	0.23	9.78e-05	-0.000168802	0.098	0.00010188	4.38e-05	0.41	5.33e-05
UKB-b:6932	Binary	Treatment/medication code: felendil xl 5mg m/r tablet	Verbal interview	Medications	Circulatory	MRC-IEU	462933	105	462828	-4.13e-05	0.31	4.03e-05	-9.6e-06	0.88	6.15e-05	-9.39e-05	0.14	6.41e-05	5.36e-05	0.11	3.36e-05
UKB-b:1974	Binary	Treatment/medication code: felodipine	Verbal interview	Medications	Circulatory	MRC-IEU	462933	3872	459061	2.87e-05	0.91	0.00024378	0.000738313	0.047	0.00037217	-0.000532439	0.17	0.000387855	-0.000103928	0.61	0.00020293
UKB-b:480	Binary	Treatment/medication code: femseven 50 patch	Verbal interview	Medications	Circulatory	MRC-IEU	462933	189	462744	8.77e-06	0.87	5.41e-05	9.8e-06	0.91	8.25e-05	-1.72e-05	0.84	8.6e-05	-2.14e-05	0.63	4.5e-05
UKB-b:19114	Binary	Treatment/medication code: flax oil tablet	Verbal interview	Medications	Circulatory	MRC-IEU	462933	755	462178	5.2e-05	0.63	0.000108002	-0.000135588	0.41	0.000164882	-0.000157817	0.36	0.000171831	4.26e-05	0.64	8.99e-05
UKB-b:11359	Binary	Treatment/medication code: flecainide	Verbal interview	Medications	Circulatory	MRC-IEU	462933	729	462204	-0.000119281	0.26	0.00010614	-0.000109146	0.5	0.00016204	-0.000147895	0.38	0.00016887	0.000159276	0.071	8.84e-05
UKB-b:1661	Binary	Treatment/medication code: fosinopril	Verbal interview	Medications	Circulatory	MRC-IEU	462933	212	462721	-6.02e-05	0.29	5.73e-05	0.000160874	0.066	8.74e-05	5.68e-05	0.53	9.11e-05	-1.87e-05	0.69	4.77e-05
UKB-b:4699	Binary	Treatment/medication code: glyceryl trinitrate	Verbal interview	Medications	Circulatory	MRC-IEU	462933	1409	461524	-0.00012083	0.41	0.00014745	-0.000102485	0.65	0.000225107	-0.000201296	0.39	0.000234594	0.000192873	0.12	0.000122742
UKB-b:9193	Binary	Treatment/medication code: glyceryl trinitrate product	Verbal interview	Medications	Circulatory	MRC-IEU	462933	421	462512	5.16e-05	0.52	8.07e-05	0.00013839	0.26	0.000123192	-0.00021831	0.089	0.000128384	-1.49e-05	0.82	6.72e-05
UKB-b:5166	Binary	Treatment/medication code: gtn - glyceryl trinitrate	Verbal interview	Medications	Circulatory	MRC-IEU	462933	786	462147	4.84e-05	0.66	0.000110194	-0.000255649	0.13	0.00016823	6.58e-05	0.71	0.00017532	1.8e-05	0.84	9.17e-05
UKB-b:3951	Binary	Treatment/medication code: gtn 400micrograms spray	Verbal interview	Medications	Circulatory	MRC-IEU	462933	1091	461842	-0.000215371	0.097	0.00012979	6.16e-05	0.76	0.000198146	-9.63e-05	0.64	0.000206497	0.000160993	0.14	0.000108041
UKB-b:12150	Binary	Treatment/medication code: half-inderal la 80mg m/r capsule	Verbal interview	Medications	Circulatory	MRC-IEU	462933	173	462760	-3.3e-05	0.52	5.17e-05	-1.69e-05	0.83	7.9e-05	0.000108132	0.19	8.23e-05	-4.2e-06	0.92	4.31e-05
UKB-b:2476	Binary	Treatment/medication code: imdur 60mg durule	Verbal interview	Medications	Circulatory	MRC-IEU	462933	169	462764	5.68e-05	0.27	5.11e-05	-3.84e-05	0.62	7.81e-05	2.87e-05	0.72	8.14e-05	-3.37e-05	0.43	4.26e-05
UKB-b:3859	Binary	Treatment/medication code: indapamide	Verbal interview	Medications	Circulatory	MRC-IEU	462933	1438	461495	0.000100335	0.5	0.000148975	0.000127849	0.57	0.000227434	-0.000140049	0.55	0.000237019	-6.1e-05	0.62	0.000124011
UKB-b:16352	Binary	Treatment/medication code: inderal 10mg tablet	Verbal interview	Medications	Circulatory	MRC-IEU	462933	115	462818	-1.63e-05	0.7	4.22e-05	-9.9e-05	0.12	6.44e-05	7.5e-06	0.91	6.71e-05	3.52e-05	0.32	3.51e-05
UKB-b:9933	Binary	Treatment/medication code: indometacin	Verbal interview	Medications	Circulatory	MRC-IEU	462933	305	462628	6.76e-05	0.32	6.87e-05	-0.000137716	0.19	0.000104864	1.32e-05	0.9	0.000109284	-5.85e-06	0.92	5.72e-05
UKB-b:525	Binary	Treatment/medication code: indomethacin	Verbal interview	Medications	Circulatory	MRC-IEU	462933	281	462652	-5.45e-05	0.41	6.59e-05	-0.000179729	0.074	0.000100654	0.000100282	0.34	0.000104896	4.75e-05	0.39	5.49e-05
UKB-b:3091	Binary	Treatment/medication code: indoramin	Verbal interview	Medications	Circulatory	MRC-IEU	462933	116	462817	-1.5e-05	0.72	4.24e-05	-3.41e-05	0.6	6.47e-05	7.69e-05	0.25	6.74e-05	1.33e-06	0.97	3.53e-05
UKB-b:13426	Binary	Treatment/medication code: irbesartan	Verbal interview	Medications	Circulatory	MRC-IEU	462933	3273	459660	-0.000180325	0.42	0.000224296	0.000198382	0.56	0.000342424	-0.000300328	0.4	0.000356856	0.000146781	0.43	0.000186711
UKB-b:1126	Binary	Treatment/medication code: irbesartan+hydrochlorothiazide 150mg/12.5mg tablet	Verbal interview	Medications	Circulatory	MRC-IEU	462933	107	462826	1.69e-05	0.68	4.07e-05	8.51e-05	0.17	6.21e-05	-2.88e-05	0.66	6.47e-05	-2.75e-05	0.42	3.39e-05
UKB-b:12211	Binary	Treatment/medication code: ismn - isosorbide mononitrate	Verbal interview	Medications	Circulatory	MRC-IEU	462933	259	462674	6.93e-05	0.27	6.33e-05	-1.37e-05	0.89	9.66e-05	0.000169573	0.092	0.000100705	-9.2e-05	0.081	5.27e-05
UKB-b:7063	Binary	Treatment/medication code: ismo - isosorbide mononitrate	Verbal interview	Medications	Circulatory	MRC-IEU	462933	155	462778	-5.94e-07	0.99	4.9e-05	-2.33e-05	0.76	7.48e-05	8.25e-06	0.92	7.79e-05	7.04e-06	0.86	4.08e-05
UKB-b:8223	Binary	Treatment/medication code: isosorbide dinitrate	Verbal interview	Medications	Circulatory	MRC-IEU	462933	105	462828	-6.41e-06	0.87	4.03e-05	-9.28e-05	0.13	6.15e-05	-2.45e-05	0.7	6.41e-05	4.52e-05	0.18	3.36e-05
UKB-b:13417	Binary	Treatment/medication code: isosorbide mononitrate	Verbal interview	Medications	Circulatory	MRC-IEU	462933	1520	461413	4.1e-05	0.79	0.000153118	-0.00015224	0.51	0.00023376	-0.000123436	0.61	0.000243612	6.25e-05	0.62	0.00012746
UKB-b:9510	Binary	Treatment/medication code: isotard 25xl m/r tablet	Verbal interview	Medications	Circulatory	MRC-IEU	462933	182	462751	7.45e-05	0.16	5.31e-05	-8.52e-05	0.29	8.1e-05	-0.000142971	0.09	8.44e-05	9.96e-06	0.82	4.42e-05
UKB-b:312	Binary	Treatment/medication code: istin 5mg tablet	Verbal interview	Medications	Circulatory	MRC-IEU	462933	145	462788	5.36e-05	0.26	4.74e-05	0.000182484	0.012	7.23e-05	6.57e-05	0.38	7.54e-05	-0.000102435	0.0094	3.94e-05
UKB-b:5258	Binary	Treatment/medication code: lacidipine	Verbal interview	Medications	Circulatory	MRC-IEU	462933	479	462454	-0.000149765	0.082	8.61e-05	7.93e-05	0.55	0.000131411	8.15e-05	0.55	0.00013695	6.67e-05	0.35	7.17e-05
UKB-b:8172	Binary	Treatment/medication code: lercanidipine	Verbal interview	Medications	Circulatory	MRC-IEU	462933	1101	461832	0.000223644	0.086	0.000130397	-7.64e-06	0.97	0.000199072	-0.000174544	0.4	0.000207462	-0.000114167	0.29	0.000108546
UKB-b:12095	Binary	Treatment/medication code: lisinopril	Verbal interview	Medications	Circulatory	MRC-IEU	462933	12787	450146	-0.00086051	0.05	0.000438185	0.00010404	0.88	0.000668961	-0.000246278	0.72	0.000697155	0.000653961	0.073	0.000364758
UKB-b:15517	Binary	Treatment/medication code: lisinopril+hydrochlorothiazide 10mg/12.5mg tablet	Verbal interview	Medications	Circulatory	MRC-IEU	462933	145	462788	-5.47e-05	0.25	4.74e-05	-5.22e-05	0.47	7.23e-05	3.07e-05	0.68	7.54e-05	4.69e-05	0.23	3.94e-05
UKB-b:11878	Binary	Treatment/medication code: losartan	Verbal interview	Medications	Circulatory	MRC-IEU	462933	4160	458773	2.08e-05	0.93	0.000252649	-0.000213939	0.58	0.00038571	-0.000602483	0.13	0.000401966	0.000185219	0.38	0.000210313
UKB-b:5538	Binary	Treatment/medication code: losartan potassium+hydrochlorothiazide 50mg/12.5mg tablet	Verbal interview	Medications	Circulatory	MRC-IEU	462933	360	462573	-0.000212461	0.0044	7.46e-05	1.95e-05	0.86	0.000113926	0.000188273	0.11	0.000118727	8.98e-05	0.15	6.21e-05
UKB-b:13935	Binary	Treatment/medication code: metoprolol	Verbal interview	Medications	Circulatory	MRC-IEU	462933	889	462044	0.000136807	0.24	0.000117178	-0.000192161	0.28	0.000178891	-0.000378862	0.042	0.00018643	7.7e-05	0.43	9.75e-05
UKB-b:16382	Binary	Treatment/medication code: micardis 20mg tablet	Verbal interview	Medications	Circulatory	MRC-IEU	462933	128	462805	-4.7e-05	0.29	4.45e-05	-8.06e-05	0.24	6.79e-05	0.00015995	0.024	7.08e-05	4.67e-06	0.9	3.7e-05
UKB-b:15468	Binary	Treatment/medication code: monomax xl 60mg m/r tablet	Verbal interview	Medications	Circulatory	MRC-IEU	462933	127	462806	-1.22e-05	0.78	4.43e-05	-2.58e-05	0.7	6.77e-05	-1.74e-05	0.81	7.05e-05	2.23e-05	0.55	3.69e-05
UKB-b:6545	Binary	Treatment/medication code: moxonidine	Verbal interview	Medications	Circulatory	MRC-IEU	462933	398	462535	0.000114998	0.14	7.85e-05	-0.000320376	0.0075	0.000119776	-0.000117929	0.34	0.000124824	4.84e-05	0.46	6.53e-05
UKB-b:4447	Binary	Treatment/medication code: nebivolol	Verbal interview	Medications	Circulatory	MRC-IEU	462933	358	462575	-3.52e-06	0.96	7.44e-05	0.000107205	0.35	0.000113615	8.46e-05	0.47	0.000118403	-5.27e-05	0.39	6.19e-05
UKB-b:14315	Binary	Treatment/medication code: nicorandil	Verbal interview	Medications	Circulatory	MRC-IEU	462933	1464	461469	6.51e-05	0.66	0.000150257	-0.000229793	0.32	0.000229392	-0.000135268	0.57	0.00023906	7.96e-05	0.52	0.000125078
UKB-b:16146	Binary	Treatment/medication code: nifedipine	Verbal interview	Medications	Circulatory	MRC-IEU	462933	1034	461899	0.000219485	0.082	0.000126377	4.27e-05	0.82	0.000192935	-0.000200883	0.32	0.000201066	-9.72e-05	0.36	0.0001052
UKB-b:17131	Binary	Treatment/medication code: nitrolingual 400micrograms spray	Verbal interview	Medications	Circulatory	MRC-IEU	462933	473	462460	-1.43e-05	0.87	8.55e-05	-0.000105522	0.42	0.000130568	4.22e-05	0.76	0.00013607	2.56e-05	0.72	7.12e-05
UKB-b:10389	Binary	Treatment/medication code: nitromin 400micrograms cfc-free spray	Verbal interview	Medications	Circulatory	MRC-IEU	462933	123	462810	3.3e-05	0.45	4.36e-05	-3.86e-07	1	6.66e-05	-0.000173821	0.012	6.94e-05	2.14e-05	0.56	3.63e-05
UKB-b:901	Binary	Treatment/medication code: olmesartan	Verbal interview	Medications	Circulatory	MRC-IEU	462933	547	462386	-0.000115404	0.21	9.2e-05	2.99e-05	0.83	0.000140409	-0.000228882	0.12	0.000146327	0.000145891	0.057	7.66e-05
UKB-b:18965	Binary	Treatment/medication code: olmetec 10mg tablet	Verbal interview	Medications	Circulatory	MRC-IEU	462933	273	462660	5.44e-05	0.4	6.5e-05	-9.95e-05	0.32	9.92e-05	-0.000134622	0.19	0.000103407	2.5e-05	0.64	5.41e-05
UKB-b:16945	Binary	Treatment/medication code: omacor 1g capsule	Verbal interview	Medications	Circulatory	MRC-IEU	462933	556	462377	-7.07e-05	0.45	9.27e-05	0.000188168	0.18	0.000141539	0.000229786	0.12	0.000147504	-7.24e-05	0.35	7.72e-05
UKB-b:13488	Binary	Treatment/medication code: perindopril	Verbal interview	Medications	Circulatory	MRC-IEU	462933	6621	456312	-0.000878256	0.0057	0.000317579	0.000461829	0.34	0.000484836	-0.000444285	0.38	0.00050527	0.000585356	0.027	0.000264362
UKB-b:5488	Binary	Treatment/medication code: persantin 25mg tablet	Verbal interview	Medications	Circulatory	MRC-IEU	462933	271	462662	8.67e-05	0.18	6.48e-05	-3.56e-05	0.72	9.89e-05	0.00010604	0.3	0.00010302	-7.93e-05	0.14	5.39e-05
UKB-b:5453	Binary	Treatment/medication code: plavix 75mg tablet	Verbal interview	Medications	Circulatory	MRC-IEU	462933	213	462720	-8.32e-05	0.15	5.74e-05	-5.7e-06	0.95	8.76e-05	3.31e-05	0.72	9.13e-05	4.86e-05	0.31	4.78e-05
UKB-b:2963	Binary	Treatment/medication code: propranolol	Verbal interview	Medications	Circulatory	MRC-IEU	462933	3060	459873	6.89e-05	0.75	0.000216868	0.00057075	0.085	0.000331083	-0.000704795	0.041	0.000345037	9.33e-06	0.96	0.000180527
UKB-b:2419	Binary	Treatment/medication code: quinapril	Verbal interview	Medications	Circulatory	MRC-IEU	462933	196	462737	-4.69e-05	0.39	5.51e-05	4.6e-05	0.58	8.41e-05	0.000113804	0.19	8.76e-05	-1.47e-05	0.75	4.58e-05
UKB-b:11895	Binary	Treatment/medication code: ramipril	Verbal interview	Medications	Circulatory	MRC-IEU	462933	21448	441485	-0.000138771	0.8	0.000560602	0.00136719	0.11	0.00085585	-0.000744895	0.4	0.00089192	-0.00022269	0.63	0.000466662
UKB-b:4148	Binary	Treatment/medication code: securon 40mg tablet	Verbal interview	Medications	Circulatory	MRC-IEU	462933	114	462819	2.21e-05	0.6	4.2e-05	3.97e-06	0.95	6.41e-05	-9.77e-05	0.14	6.68e-05	1.16e-05	0.74	3.5e-05
UKB-b:3001	Binary	Treatment/medication code: slozem 120mg m/r capsule	Verbal interview	Medications	Circulatory	MRC-IEU	462933	165	462768	1.96e-05	0.7	5.05e-05	-8.36e-05	0.28	7.71e-05	9.57e-05	0.23	8.04e-05	-1.27e-05	0.76	4.21e-05
UKB-b:9552	Binary	Treatment/medication code: sodium warfarin	Verbal interview	Medications	Circulatory	MRC-IEU	462933	381	462552	0.000224447	0.0035	7.68e-05	-0.000128165	0.27	0.000117187	0.000246539	0.044	0.000122125	-0.000179611	0.0049	6.39e-05
UKB-b:13892	Binary	Treatment/medication code: sotalol	Verbal interview	Medications	Circulatory	MRC-IEU	462933	715	462218	9.48e-05	0.37	0.000105127	-2.07e-05	0.9	0.000160493	-7.91e-05	0.64	0.000167257	-2.52e-05	0.77	8.75e-05
UKB-b:16538	Binary	Treatment/medication code: spironolactone	Verbal interview	Medications	Circulatory	MRC-IEU	462933	848	462085	-2.51e-05	0.83	0.000114461	0.000220695	0.21	0.000174742	0.00024842	0.17	0.000182107	-0.000105826	0.27	9.53e-05
UKB-b:8788	Binary	Treatment/medication code: strontium product	Verbal interview	Medications	Circulatory	MRC-IEU	462933	142	462791	4.12e-05	0.38	4.69e-05	4.6e-06	0.95	7.16e-05	6.98e-05	0.35	7.46e-05	-6.17e-05	0.11	3.9e-05
UKB-b:14611	Binary	Treatment/medication code: telmisartan	Verbal interview	Medications	Circulatory	MRC-IEU	462933	716	462217	-2.61e-05	0.8	0.000105198	-6.18e-05	0.7	0.000160602	-0.000189373	0.26	0.00016737	7.79e-05	0.37	8.76e-05
UKB-b:2682	Binary	Treatment/medication code: terazosin	Verbal interview	Medications	Circulatory	MRC-IEU	462933	160	462773	-1.01e-05	0.84	4.98e-05	9.79e-05	0.2	7.6e-05	-0.00015011	0.058	7.92e-05	2.14e-05	0.61	4.14e-05
UKB-b:12696	Binary	Treatment/medication code: tildiem 60mg m/r tablet	Verbal interview	Medications	Circulatory	MRC-IEU	462933	858	462075	-1.42e-05	0.9	0.000115142	-0.000191463	0.28	0.000175783	-0.00022367	0.22	0.000183191	0.000129138	0.18	9.58e-05
UKB-b:12967	Binary	Treatment/medication code: trandolapril	Verbal interview	Medications	Circulatory	MRC-IEU	462933	259	462674	-4.93e-05	0.44	6.33e-05	8.44e-05	0.38	9.66e-05	4.47e-05	0.66	0.000100713	-4.69e-06	0.93	5.27e-05
UKB-b:14097	Binary	Treatment/medication code: travoprost	Verbal interview	Medications	Circulatory	MRC-IEU	462933	164	462769	4.39e-05	0.38	5.04e-05	-6.38e-05	0.41	7.69e-05	0.000132072	0.099	8.01e-05	-4.03e-05	0.34	4.19e-05
UKB-b:4876	Binary	Treatment/medication code: valsartan	Verbal interview	Medications	Circulatory	MRC-IEU	462933	2177	460756	3.66e-05	0.84	0.000183145	0.000410899	0.14	0.000279601	-0.000551664	0.058	0.000291385	2.07e-05	0.89	0.000152455
UKB-b:1363	Binary	Treatment/medication code: vascalpha 5mg m/r tablet	Verbal interview	Medications	Circulatory	MRC-IEU	462933	144	462789	-5.25e-05	0.27	4.72e-05	0.000100499	0.16	7.21e-05	-4.07e-05	0.59	7.51e-05	1.47e-05	0.71	3.93e-05
UKB-b:15928	Binary	Treatment/medication code: verapamil	Verbal interview	Medications	Circulatory	MRC-IEU	462933	773	462160	1.25e-05	0.91	0.000109305	-0.000158324	0.34	0.000166871	0.000128819	0.46	0.000173904	-5.16e-06	0.95	9.1e-05
UKB-b:13248	Binary	Treatment/medication code: warfarin	Verbal interview	Medications	Circulatory	MRC-IEU	462933	4623	458310	0.0020892	3.9e-15	0.000265882	-0.000314255	0.44	0.000405911	0.000707763	0.094	0.000423018	-0.00152797	5.1e-12	0.000221328
UKB-b:8430	Binary	Treatment/medication code: xatral 2.5mg tablet	Verbal interview	Medications	Circulatory	MRC-IEU	462933	161	462772	-0.000137126	0.006	4.99e-05	-0.000168323	0.027	7.62e-05	2.81e-05	0.72	7.94e-05	0.000138526	0.00085	4.15e-05
UKB-b:19991	Binary	Treatment/medication code: zanidip 10mg tablet	Verbal interview	Medications	Circulatory	MRC-IEU	462933	197	462736	5.91e-05	0.28	5.52e-05	-2.18e-05	0.8	8.43e-05	2.13e-05	0.81	8.78e-05	-4.27e-05	0.35	4.6e-05
UKB-b:15170	Binary	Operation code: angiogram not coronary	Verbal interview	Operations	Circulatory	MRC-IEU	462933	412	462521	8.04e-05	0.31	7.98e-05	4.41e-06	0.97	0.000121871	0.000109491	0.39	0.000127007	-8.92e-05	0.18	6.65e-05
UKB-b:4054	Binary	Operation code: aortic aneurysm/repair or stent	Verbal interview	Operations	Circulatory	MRC-IEU	462933	349	462584	5.69e-05	0.44	7.35e-05	4.67e-05	0.68	0.000112154	-0.000168878	0.15	0.000116881	2.64e-06	0.97	6.12e-05
UKB-b:3716	Binary	Operation code: aortic valve repair/replacement	Verbal interview	Operations	Circulatory	MRC-IEU	462933	698	462235	-9.34e-05	0.37	0.000103853	0.00022393	0.16	0.000158548	-0.000170013	0.3	0.00016523	5.46e-05	0.53	8.65e-05
UKB-b:10243	Binary	Operation code: cardiac ablation	Verbal interview	Operations	Circulatory	MRC-IEU	462933	299	462634	3.7e-05	0.59	6.8e-05	-4.26e-05	0.68	0.000103827	-3.09e-05	0.78	0.000108203	-4.43e-07	0.99	5.66e-05
UKB-b:19796	Binary	Operation code: cardioversion	Verbal interview	Operations	Circulatory	MRC-IEU	462933	192	462741	5.74e-05	0.29	5.45e-05	5.54e-05	0.51	8.32e-05	1.72e-05	0.84	8.67e-05	-5.87e-05	0.2	4.54e-05
UKB-b:5770	Binary	Operation code: carotid artery angioplasty +/- stent	Verbal interview	Operations	Circulatory	MRC-IEU	462933	407	462526	-0.000151148	0.057	7.93e-05	4.77e-05	0.69	0.000121099	0.000226515	0.073	0.000126203	2.05e-05	0.76	6.6e-05
UKB-b:5279	Binary	Operation code: carotid artery surgery/endarterectomy	Verbal interview	Operations	Circulatory	MRC-IEU	462933	272	462661	1.31e-05	0.84	6.49e-05	-9.63e-06	0.92	9.9e-05	0.000155977	0.13	0.000103202	-4.52e-05	0.4	5.4e-05
UKB-b:3673	Binary	Operation code: cerebral artery aneurysm surgery or clipping	Verbal interview	Operations	Circulatory	MRC-IEU	462933	277	462656	-4.32e-05	0.51	6.55e-05	-0.00010636	0.29	9.99e-05	-9.76e-07	0.99	0.000104153	6.09e-05	0.26	5.45e-05
UKB-b:8680	Binary	Operation code: cerebroventricular shunt/shunt for hydrocephalus	Verbal interview	Operations	Circulatory	MRC-IEU	462933	112	462821	-5.37e-05	0.2	4.16e-05	7.51e-05	0.24	6.36e-05	-6.41e-06	0.92	6.62e-05	1.3e-05	0.71	3.47e-05
UKB-b:18138	Binary	Operation code: coronary angiogram	Verbal interview	Operations	Circulatory	MRC-IEU	462933	3071	459862	0.000280326	0.2	0.000217151	0.000426434	0.2	0.000331516	-0.000269349	0.44	0.000345488	-0.000221528	0.22	0.000180763
UKB-b:7869	Binary	Operation code: coronary angioplasty (ptca) +/- stent	Verbal interview	Operations	Circulatory	MRC-IEU	462933	4836	458097	4.05e-05	0.88	0.000271453	0.000165078	0.69	0.000414416	-0.000154956	0.72	0.000431882	-2.71e-05	0.9	0.000225965
UKB-b:12465	Binary	Operation code: coronary artery bypass grafts (cabg)	Verbal interview	Operations	Circulatory	MRC-IEU	462933	3511	459422	6.58e-05	0.78	0.0002316	2.5e-05	0.94	0.000353574	-0.000251684	0.49	0.000368476	6.88e-05	0.72	0.00019279
UKB-b:5295	Binary	Operation code: echocardiogram/transoesophageal echo	Verbal interview	Operations	Circulatory	MRC-IEU	462933	540	462393	-1.09e-05	0.91	9.14e-05	0.000150231	0.28	0.000139499	-0.000271032	0.062	0.000145379	3.93e-05	0.61	7.61e-05
UKB-b:10300	Binary	Operation code: heart surgery	Verbal interview	Operations	Circulatory	MRC-IEU	462933	923	462010	5.07e-05	0.67	0.000119404	0.000317816	0.081	0.000182289	-0.000396063	0.037	0.000189972	-1.82e-05	0.86	9.94e-05
UKB-b:7780	Binary	Operation code: heart valve surgery	Verbal interview	Operations	Circulatory	MRC-IEU	462933	234	462699	1.22e-05	0.84	6.02e-05	1.14e-05	0.9	9.19e-05	0.000109057	0.25	9.57e-05	-3.8e-05	0.45	5.01e-05
UKB-b:12254	Binary	Operation code: intracranial haematoma drainage	Verbal interview	Operations	Circulatory	MRC-IEU	462933	255	462678	-5.65e-05	0.37	6.28e-05	-8.75e-05	0.36	9.59e-05	-0.000116974	0.24	9.99e-05	0.000100812	0.054	5.23e-05
UKB-b:4550	Binary	Operation code: leg artery angioplasty +/- stent	Verbal interview	Operations	Circulatory	MRC-IEU	462933	542	462391	-8.85e-05	0.33	9.15e-05	-1.5e-05	0.91	0.000139728	8.38e-05	0.56	0.000145617	4.5e-05	0.55	7.62e-05
UKB-b:3413	Binary	Operation code: mitral valve repair/replacement	Verbal interview	Operations	Circulatory	MRC-IEU	462933	428	462505	0.000148577	0.068	8.14e-05	0.000228358	0.066	0.000124202	-2.12e-05	0.87	0.000129437	-0.000164153	0.015	6.77e-05
UKB-b:12749	Binary	Operation code: other arterial surgery/revascularisation procedures	Verbal interview	Operations	Circulatory	MRC-IEU	462933	320	462613	6.57e-06	0.93	7.04e-05	4.59e-05	0.67	0.000107415	2.69e-05	0.81	0.000111942	-1.46e-05	0.8	5.86e-05
UKB-b:6347	Binary	Operation code: other valve repair/replacement	Verbal interview	Operations	Circulatory	MRC-IEU	462933	135	462798	-0.000134334	0.0033	4.57e-05	5.35e-06	0.94	6.98e-05	5.26e-05	0.47	7.27e-05	7.9e-05	0.038	3.8e-05
UKB-b:10483	Binary	Operation code: pacemaker insertion	Verbal interview	Operations	Circulatory	MRC-IEU	462933	330	462603	9.14e-05	0.2	7.14e-05	0.000220409	0.043	0.000109074	-0.000175852	0.12	0.000113671	-7.61e-05	0.2	5.95e-05
UKB-b:9525	Binary	Operation code: pacemaker/defibrillator insertion	Verbal interview	Operations	Circulatory	MRC-IEU	462933	859	462074	9e-05	0.43	0.000115185	9.63e-07	1	0.000175848	-0.00035767	0.051	0.00018326	3.94e-05	0.68	9.59e-05
UKB-b:8894	Binary	Operation code: triple heart bypass	Verbal interview	Operations	Circulatory	MRC-IEU	462933	642	462291	0.000184064	0.064	9.96e-05	0.000114366	0.45	0.000151998	6.88e-05	0.66	0.000158404	-0.000173542	0.036	8.29e-05
UKB-b:15889	Binary	Operation code: varicocoele / varicocele surgery	Verbal interview	Operations	Circulatory	MRC-IEU	462933	147	462786	1.8e-05	0.71	4.77e-05	-3.93e-05	0.59	7.28e-05	-0.000118888	0.12	7.59e-05	2.87e-05	0.47	3.97e-05
UKB-b:15592	Binary	Operation code: varicose vein surgery	Verbal interview	Operations	Circulatory	MRC-IEU	462933	18818	444115	0.00241828	4.4e-06	0.000526662	-0.00173264	0.031	0.000804034	0.00137596	0.1	0.000837921	-0.00151314	0.00056	0.000438409
UKB-b:15729	Binary	Operation code: venous surgery/procedures	Verbal interview	Operations	Circulatory	MRC-IEU	462933	296	462637	0.000129751	0.055	6.77e-05	-5.93e-05	0.57	0.000103307	2.53e-05	0.81	0.000107661	-7.81e-05	0.17	5.63e-05
UKB-a:560	Binary	Diagnoses - main ICD10: L03 Cellulitis	Health-related outcomes/Hospital inpatient	Summary Diagnoses	Dermatologic	Neale Lab	337199	2777	334422	0.000563475	0.0466659	0.000283249	-0.00068103	0.112578	0.000429208	0.000785456	0.0892833	0.000462252	-0.000400653	0.0904539	0.000236651
L40	Binary	Diagnoses - main ICD10: L40 Psoriasis	Health-related outcomes/Hospital inpatient	Summary Diagnoses	Dermatologic	Neale Lab	361194	487	360707	-5.54527e-05	0.619396	0.000111641	3.95475e-06	0.981353	0.000169201	6.81579e-05	0.705756	0.000180521	-2.90682e-05	0.754717	9.30402e-05
L43	Binary	Diagnoses - main ICD10: L43 Lichen planus	Health-related outcomes/Hospital inpatient	Summary Diagnoses	Dermatologic	Neale Lab	361194	379	360815	0.000149141	0.129946	9.8487e-05	3.38888e-05	0.820396	0.000149266	-0.000195994	0.218431	0.000159252	4.9722e-05	0.544656	8.20782e-05
L50	Binary	Diagnoses - main ICD10: L50 Urticaria	Health-related outcomes/Hospital inpatient	Summary Diagnoses	Dermatologic	Neale Lab	361194	151	361043	-5.76896e-05	0.35364	6.21954e-05	-3.69386e-05	0.695155	9.42628e-05	-8.43439e-05	0.401657	0.000100569	-7.57885e-05	0.143696	5.18329e-05
L71	Binary	Diagnoses - main ICD10: L71 Rosacea	Health-related outcomes/Hospital inpatient	Summary Diagnoses	Dermatologic	Neale Lab	361194	111	361083	0.000102215	0.0552536	5.33238e-05	-0.000102814	0.203308	8.08171e-05	0.00017312	0.0446647	8.62236e-05	9.13074e-05	0.0399137	4.44394e-05
UKB-b:501	Binary	Diagnoses - main ICD10: L82 Seborrhoeic keratosis	Health-related outcomes/Hospital inpatient	Summary Diagnoses	Dermatologic	MRC-IEU	463010	1957	461053	-0.000243017	0.16	0.000173668	-0.000512488	0.053	0.000265119	-7.49e-05	0.79	0.00027631	0.000337537	0.02	0.000144564
UKB-b:5917	Binary	Diagnoses - main ICD10: L97 Ulcer of lower limb, not elsewhere classified	Health-related outcomes/Hospital inpatient	Summary Diagnoses	Dermatologic	MRC-IEU	463010	260	462750	9.04e-06	0.89	6.34e-05	-6.5e-05	0.5	9.68e-05	9.11e-05	0.37	0.000100892	-8.33e-06	0.87	5.28e-05
UKB-b:4686	Binary	Diagnoses - main ICD9: 7030 Ingrowing nail	Health-related outcomes/Hospital inpatient	Summary Diagnoses	Dermatologic	MRC-IEU	463010	178	462832	-8.06e-05	0.12	5.25e-05	9.45e-05	0.24	8.01e-05	-5.9e-05	0.48	8.35e-05	4.49e-05	0.3	4.37e-05
UKB-b:14298	Binary	Diagnoses - main ICD9: 7062 Sebaceous cyst	Health-related outcomes/Hospital inpatient	Summary Diagnoses	Dermatologic	MRC-IEU	463010	636	462374	-0.000114375	0.25	9.91e-05	5.81e-05	0.7	0.00015123	5.27e-05	0.74	0.000157614	5.61e-05	0.5	8.25e-05
UKB-b:13197	Binary	Diagnoses - main ICD9: 7099 Unspecified disorders of skin and subcutaneous tissue	Health-related outcomes/Hospital inpatient	Summary Diagnoses	Dermatologic	MRC-IEU	463010	164	462846	-9.54e-05	0.058	5.04e-05	-7.36e-05	0.34	7.69e-05	-1.03e-05	0.9	8.02e-05	8.22e-05	0.05	4.19e-05
UKB-b:8725	Binary	Diagnoses - secondary ICD10: L82 Seborrhoeic keratosis	Health-related outcomes/Hospital inpatient	Summary Diagnoses	Dermatologic	MRC-IEU	463010	494	462516	-1.82e-05	0.84	8.74e-05	0.000145887	0.27	0.000133419	0.000205991	0.14	0.000139051	-9.11e-05	0.21	7.28e-05
UKB-b:20387	Binary	Diagnoses - secondary ICD10: L84 Corns and callosities	Health-related outcomes/Hospital inpatient	Summary Diagnoses	Dermatologic	MRC-IEU	463010	141	462869	7.08e-05	0.13	4.67e-05	-1.01e-06	0.99	7.13e-05	-6.8e-05	0.36	7.43e-05	-3.03e-05	0.44	3.89e-05
UKB-b:16306	Binary	Diagnoses - secondary ICD10: L89 Decubitus ulcer	Health-related outcomes/Hospital inpatient	Summary Diagnoses	Dermatologic	MRC-IEU	463010	239	462771	-5.24e-05	0.39	6.08e-05	-0.000136106	0.14	9.28e-05	0.000176914	0.067	9.67e-05	3.67e-05	0.47	5.06e-05
UKB-b:11134	Binary	Diagnoses - secondary ICD10: L97 Ulcer of lower limb, not elsewhere classified	Health-related outcomes/Hospital inpatient	Summary Diagnoses	Dermatologic	MRC-IEU	463010	469	462541	-1.78e-05	0.83	8.51e-05	-0.000130636	0.31	0.000129977	0.000170043	0.21	0.000135464	1.14e-05	0.87	7.09e-05
UKB-b:17953	Binary	Operative procedures - main OPCS: S02.1 Abdominoplasty	Health-related outcomes/Hospital inpatient	Summary Operations	Dermatologic	MRC-IEU	463010	169	462841	2.87e-05	0.58	5.11e-05	0.000192955	0.013	7.81e-05	-8.47e-05	0.3	8.13e-05	-5.63e-05	0.19	4.26e-05
UKB-b:13418	Binary	Operative procedures - main OPCS: S05.1 Microscopically controlled excision of lesion of skin of head or neck using fresh tissue technique	Health-related outcomes/Hospital inpatient	Summary Operations	Dermatologic	MRC-IEU	463010	111	462899	1.43e-05	0.73	4.14e-05	-2.41e-05	0.7	6.33e-05	-7.08e-05	0.28	6.59e-05	1.8e-05	0.6	3.45e-05
UKB-b:7409	Binary	Operative procedures - main OPCS: S06.3 Shave excision of lesion of skin of head or neck	Health-related outcomes/Hospital inpatient	Summary Operations	Dermatologic	MRC-IEU	463010	653	462357	0.000120753	0.23	0.000100448	-0.00017005	0.27	0.000153342	-9.84e-05	0.54	0.000159815	-4.12e-06	0.96	8.36e-05
UKB-b:13997	Binary	Operative procedures - main OPCS: S06.4 Shave excision of lesion of skin NEC	Health-related outcomes/Hospital inpatient	Summary Operations	Dermatologic	MRC-IEU	463010	508	462502	0.000128276	0.15	8.86e-05	1.28e-05	0.92	0.000135284	-0.000239016	0.09	0.000140995	-2.97e-05	0.69	7.38e-05
UKB-b:10810	Binary	Operative procedures - main OPCS: S06.5 Excision of lesion of skin of head or neck NEC	Health-related outcomes/Hospital inpatient	Summary Operations	Dermatologic	MRC-IEU	463010	10371	452639	-0.000508194	0.2	0.000396161	0.000663791	0.27	0.000604772	-0.0002771	0.66	0.000630302	0.000308682	0.35	0.00032977
UKB-b:9764	Binary	Operative procedures - main OPCS: S06.8 Other specified other excision of lesion of skin	Health-related outcomes/Hospital inpatient	Summary Operations	Dermatologic	MRC-IEU	463010	3496	459514	-9.98e-05	0.67	0.000231735	-6.8e-05	0.85	0.000353762	-0.000301464	0.41	0.000368695	0.000206183	0.29	0.000192899
UKB-b:9537	Binary	Operative procedures - main OPCS: S06.9 Unspecified other excision of lesion of skin	Health-related outcomes/Hospital inpatient	Summary Operations	Dermatologic	MRC-IEU	463010	15179	447831	0.00102705	0.031	0.000476621	-0.000391133	0.59	0.000727601	0.000740911	0.33	0.000758316	-0.000819942	0.039	0.000396746
UKB-b:14840	Binary	Operative procedures - main OPCS: S08.1 Curettage and cauterisation of lesion of skin of head or neck	Health-related outcomes/Hospital inpatient	Summary Operations	Dermatologic	MRC-IEU	463010	223	462787	7.03e-05	0.23	5.87e-05	5.09e-05	0.57	8.97e-05	1.62e-05	0.86	9.34e-05	-7.04e-05	0.15	4.89e-05
UKB-b:19507	Binary	Operative procedures - main OPCS: S08.2 Curettage and cauterisation of lesion of skin NEC	Health-related outcomes/Hospital inpatient	Summary Operations	Dermatologic	MRC-IEU	463010	416	462594	-0.000102807	0.2	8.02e-05	0.000156014	0.2	0.000122436	-9.71e-05	0.45	0.000127604	5.19e-05	0.44	6.68e-05
UKB-b:16716	Binary	Operative procedures - main OPCS: S08.3 Curettage of lesion of skin of head or neck NEC	Health-related outcomes/Hospital inpatient	Summary Operations	Dermatologic	MRC-IEU	463010	118	462892	-4e-05	0.35	4.27e-05	0.000127836	0.05	6.52e-05	-1.75e-05	0.8	6.8e-05	1.22e-06	0.97	3.56e-05
UKB-b:17878	Binary	Operative procedures - main OPCS: S08.9 Unspecified curettage of lesion of skin	Health-related outcomes/Hospital inpatient	Summary Operations	Dermatologic	MRC-IEU	463010	131	462879	-0.000124161	0.0058	4.5e-05	0.000147678	0.032	6.87e-05	1.01e-05	0.89	7.16e-05	3.6e-05	0.34	3.75e-05
UKB-b:7771	Binary	Operative procedures - main OPCS: S09.1 Laser destruction of lesion of skin of head or neck	Health-related outcomes/Hospital inpatient	Summary Operations	Dermatologic	MRC-IEU	463010	239	462771	-8.96e-05	0.14	6.08e-05	-2.87e-05	0.76	9.28e-05	0.000152107	0.12	9.67e-05	2.7e-05	0.59	5.06e-05
UKB-b:20400	Binary	Operative procedures - main OPCS: S09.2 Laser destruction of lesion of skin NEC	Health-related outcomes/Hospital inpatient	Summary Operations	Dermatologic	MRC-IEU	463010	163	462847	8.97e-06	0.86	5.02e-05	-4.25e-05	0.58	7.67e-05	7.87e-05	0.32	7.99e-05	-1.29e-05	0.76	4.18e-05
UKB-b:6126	Binary	Operative procedures - main OPCS: S13.1 Punch biopsy of lesion of skin of head or neck	Health-related outcomes/Hospital inpatient	Summary Operations	Dermatologic	MRC-IEU	463010	636	462374	-3.71e-05	0.71	9.91e-05	0.000256368	0.09	0.000151346	-9.73e-05	0.54	0.000157735	-8.75e-06	0.92	8.25e-05
UKB-b:514	Binary	Operative procedures - main OPCS: S13.2 Punch biopsy of lesion of skin NEC	Health-related outcomes/Hospital inpatient	Summary Operations	Dermatologic	MRC-IEU	463010	977	462033	7.35e-05	0.55	0.000122833	-0.00019187	0.31	0.000187514	3.39e-07	1	0.00019543	1.04e-06	0.99	0.000102248
UKB-b:7875	Binary	Operative procedures - main OPCS: S14.1 Shave biopsy of lesion of skin of head or neck	Health-related outcomes/Hospital inpatient	Summary Operations	Dermatologic	MRC-IEU	463010	129	462881	5.96e-05	0.18	4.47e-05	-6.51e-05	0.34	6.82e-05	0.000116157	0.1	7.11e-05	-5.16e-05	0.17	3.72e-05
UKB-b:1133	Binary	Operative procedures - main OPCS: S14.2 Shave biopsy of lesion of skin NEC	Health-related outcomes/Hospital inpatient	Summary Operations	Dermatologic	MRC-IEU	463010	121	462889	2.34e-05	0.59	4.33e-05	-3.06e-05	0.64	6.61e-05	-0.000117075	0.089	6.88e-05	2.18e-05	0.55	3.6e-05
UKB-b:9196	Binary	Operative procedures - main OPCS: S15.1 Biopsy of lesion of skin of head or neck NEC	Health-related outcomes/Hospital inpatient	Summary Operations	Dermatologic	MRC-IEU	463010	340	462670	4.02e-05	0.58	7.25e-05	1.47e-05	0.89	0.000110707	-8.69e-05	0.45	0.00011538	5.87e-06	0.92	6.04e-05
UKB-b:14564	Binary	Operative procedures - main OPCS: S15.2 Biopsy of lesion of skin NEC	Health-related outcomes/Hospital inpatient	Summary Operations	Dermatologic	MRC-IEU	463010	588	462422	-7.67e-05	0.42	9.53e-05	7.28e-05	0.62	0.000145553	0.0001534	0.31	0.000151698	-1.43e-05	0.86	7.94e-05
UKB-b:1843	Binary	Operative procedures - main OPCS: S35.2 Meshed split autograft of skin NEC	Health-related outcomes/Hospital inpatient	Summary Operations	Dermatologic	MRC-IEU	463010	101	462909	4.6e-06	0.91	3.95e-05	-8.37e-05	0.17	6.03e-05	-1.58e-05	0.8	6.29e-05	2.27e-05	0.49	3.29e-05
UKB-b:18754	Binary	Operative procedures - main OPCS: S35.9 Unspecified split autograft of skin	Health-related outcomes/Hospital inpatient	Summary Operations	Dermatologic	MRC-IEU	463010	145	462865	5.77e-06	0.9	4.74e-05	8.29e-05	0.25	7.23e-05	2.86e-05	0.7	7.54e-05	-3.94e-05	0.32	3.94e-05
UKB-b:14359	Binary	Operative procedures - main OPCS: S41.1 Primary suture of skin of head or neck NEC	Health-related outcomes/Hospital inpatient	Summary Operations	Dermatologic	MRC-IEU	463010	341	462669	2.13e-05	0.77	7.26e-05	0.000184597	0.096	0.000110849	0.000192501	0.096	0.000115528	-0.000117691	0.052	6.04e-05
UKB-b:8713	Binary	Operative procedures - main OPCS: S42.1 Primary suture of skin NEC	Health-related outcomes/Hospital inpatient	Summary Operations	Dermatologic	MRC-IEU	463010	611	462399	4.1e-05	0.67	9.72e-05	-5.77e-05	0.7	0.000148339	0.000248869	0.11	0.000154601	-8.15e-05	0.31	8.09e-05
UKB-b:7112	Binary	Operative procedures - main OPCS: S43.4 Removal of suture from skin NEC	Health-related outcomes/Hospital inpatient	Summary Operations	Dermatologic	MRC-IEU	463010	247	462763	-3.68e-05	0.55	6.18e-05	-3.48e-06	0.97	9.44e-05	-5.8e-05	0.56	9.83e-05	4.57e-05	0.37	5.14e-05
UKB-b:9379	Binary	Operative procedures - main OPCS: S44.2 Removal of metal from skin NEC	Health-related outcomes/Hospital inpatient	Summary Operations	Dermatologic	MRC-IEU	463010	150	462860	9.11e-05	0.059	4.82e-05	5.44e-05	0.46	7.35e-05	-0.000127696	0.096	7.66e-05	-4.71e-05	0.24	4.01e-05
UKB-b:19103	Binary	Operative procedures - main OPCS: S44.4 Removal of glass from skin NEC	Health-related outcomes/Hospital inpatient	Summary Operations	Dermatologic	MRC-IEU	463010	132	462878	-4.52e-05	0.32	4.52e-05	1.32e-05	0.85	6.9e-05	-6.84e-05	0.34	7.19e-05	4.79e-05	0.2	3.76e-05
UKB-b:11896	Binary	Operative procedures - main OPCS: S45.4 Removal of organic material from skin NEC	Health-related outcomes/Hospital inpatient	Summary Operations	Dermatologic	MRC-IEU	463010	122	462888	-8.38e-06	0.85	4.34e-05	5.15e-05	0.44	6.63e-05	6.48e-05	0.35	6.91e-05	-2.07e-05	0.57	3.62e-05
UKB-b:13833	Binary	Operative procedures - main OPCS: S45.6 Removal of foreign body from skin NEC	Health-related outcomes/Hospital inpatient	Summary Operations	Dermatologic	MRC-IEU	463010	181	462829	1.21e-05	0.82	5.29e-05	0.00013374	0.098	8.08e-05	3.83e-05	0.65	8.42e-05	-6.19e-05	0.16	4.4e-05
UKB-b:12524	Binary	Operative procedures - main OPCS: S47.1 Drainage of lesion of skin of head or neck	Health-related outcomes/Hospital inpatient	Summary Operations	Dermatologic	MRC-IEU	463010	271	462739	3.86e-06	0.95	6.47e-05	-4.97e-05	0.61	9.88e-05	-0.00013142	0.2	0.000103007	3.36e-05	0.53	5.39e-05
UKB-b:13276	Binary	Operative procedures - main OPCS: S47.2 Drainage of lesion of skin NEC	Health-related outcomes/Hospital inpatient	Summary Operations	Dermatologic	MRC-IEU	463010	2283	460727	-0.000156834	0.4	0.000187495	9.25e-05	0.75	0.000286225	9.33e-05	0.75	0.000298308	6.25e-05	0.69	0.000156073
UKB-b:17125	Binary	Operative procedures - main OPCS: S47.4 Incision of lesion of skin NEC	Health-related outcomes/Hospital inpatient	Summary Operations	Dermatologic	MRC-IEU	463010	136	462874	3.4e-05	0.46	4.59e-05	-9.83e-05	0.16	7e-05	1.52e-05	0.83	7.3e-05	3.3e-06	0.93	3.82e-05
UKB-b:8232	Binary	Operative procedures - main OPCS: S49.3 Removal of skin expander from subcutaneous tissue of breast	Health-related outcomes/Hospital inpatient	Summary Operations	Dermatologic	MRC-IEU	463010	103	462907	2.11e-05	0.6	3.99e-05	-2.3e-05	0.71	6.09e-05	-1.7e-06	0.98	6.35e-05	-8.08e-07	0.98	3.32e-05
UKB-b:992	Binary	Operative procedures - main OPCS: S52.1 Insertion of steroid into subcutaneous tissue	Health-related outcomes/Hospital inpatient	Summary Operations	Dermatologic	MRC-IEU	463010	245	462765	-3.77e-05	0.54	6.16e-05	3.96e-05	0.67	9.4e-05	0.000104148	0.29	9.79e-05	-2.31e-05	0.65	5.12e-05
UKB-b:5732	Binary	Operative procedures - main OPCS: S52.3 Insertion of therapeutic substance into subcutaneous tissue NEC	Health-related outcomes/Hospital inpatient	Summary Operations	Dermatologic	MRC-IEU	463010	149	462861	-7.12e-05	0.14	4.8e-05	5.1e-06	0.94	7.33e-05	-3.56e-05	0.64	7.64e-05	5.47e-05	0.17	4e-05
UKB-b:15718	Binary	Operative procedures - main OPCS: S57.1 Debridement of skin NEC	Health-related outcomes/Hospital inpatient	Summary Operations	Dermatologic	MRC-IEU	463010	1067	461943	-0.000119413	0.35	0.000128344	0.000107701	0.58	0.000195928	-0.000161348	0.43	0.000204198	0.000109369	0.31	0.000106835
UKB-b:6533	Binary	Operative procedures - main OPCS: S57.3 Toilet of skin NEC	Health-related outcomes/Hospital inpatient	Summary Operations	Dermatologic	MRC-IEU	463010	234	462776	-2.96e-05	0.62	6.02e-05	4.54e-05	0.62	9.18e-05	0.000150119	0.12	9.57e-05	-3.08e-05	0.54	5.01e-05
UKB-b:12973	Binary	Operative procedures - main OPCS: S57.8 Other specified exploration of other skin of other site	Health-related outcomes/Hospital inpatient	Summary Operations	Dermatologic	MRC-IEU	463010	180	462830	-5.54e-05	0.29	5.28e-05	-8.39e-05	0.3	8.06e-05	3.24e-06	0.97	8.4e-05	5.52e-05	0.21	4.39e-05
UKB-b:20419	Binary	Operative procedures - main OPCS: S57.9 Unspecified exploration of other skin of other site	Health-related outcomes/Hospital inpatient	Summary Operations	Dermatologic	MRC-IEU	463010	205	462805	3.18e-05	0.57	5.63e-05	9.43e-05	0.27	8.6e-05	0.000144378	0.11	8.96e-05	-7.68e-05	0.1	4.69e-05
UKB-b:9161	Binary	Operative procedures - main OPCS: S60.4 Refashioning of scar NEC	Health-related outcomes/Hospital inpatient	Summary Operations	Dermatologic	MRC-IEU	463010	385	462625	-3.9e-06	0.96	7.71e-05	0.000152266	0.2	0.000117775	-2.23e-06	0.99	0.000122746	-3.39e-05	0.6	6.42e-05
UKB-b:2809	Binary	Operative procedures - main OPCS: S62.2 Liposuction of subcutaneous tissue NEC	Health-related outcomes/Hospital inpatient	Summary Operations	Dermatologic	MRC-IEU	463010	124	462886	-5.63e-06	0.9	4.38e-05	4.46e-05	0.5	6.69e-05	-3.12e-05	0.65	6.97e-05	9.44e-07	0.98	3.65e-05
UKB-b:10126	Binary	Operative procedures - main OPCS: S64.1 Excision of nail bed	Health-related outcomes/Hospital inpatient	Summary Operations	Dermatologic	MRC-IEU	463010	349	462661	-0.000100584	0.17	7.35e-05	-7.43e-05	0.51	0.00011215	5.08e-05	0.66	0.000116885	7.28e-05	0.23	6.12e-05
UKB-b:6593	Binary	Operative procedures - main OPCS: S66.2 Repair of nail bed	Health-related outcomes/Hospital inpatient	Summary Operations	Dermatologic	MRC-IEU	463010	321	462689	8.73e-05	0.22	7.04e-05	0.000159863	0.14	0.000107543	-6.45e-05	0.56	0.000112083	-9.6e-05	0.1	5.86e-05
UKB-b:13152	Binary	Operative procedures - main OPCS: S68.1 Total excision of nail	Health-related outcomes/Hospital inpatient	Summary Operations	Dermatologic	MRC-IEU	463010	125	462885	-2.94e-05	0.5	4.4e-05	1.12e-05	0.87	6.71e-05	-0.00010582	0.13	7e-05	4.28e-05	0.24	3.66e-05
UKB-b:7857	Binary	Operative procedures - main OPCS: S68.2 Excision of wedge of nail	Health-related outcomes/Hospital inpatient	Summary Operations	Dermatologic	MRC-IEU	463010	271	462739	-8.19e-05	0.21	6.47e-05	4.37e-05	0.66	9.88e-05	0.000100839	0.33	0.000103005	1.93e-05	0.72	5.39e-05
UKB-b:3007	Binary	Operative procedures - main OPCS: S70.1 Avulsion of nail	Health-related outcomes/Hospital inpatient	Summary Operations	Dermatologic	MRC-IEU	463010	244	462766	-9.72e-05	0.11	6.14e-05	5.48e-05	0.56	9.38e-05	7.27e-05	0.46	9.77e-05	3.46e-05	0.5	5.11e-05
UKB-b:12174	Binary	Operative procedures - main OPCS: T01.3 Excision of lesion of chest wall	Health-related outcomes/Hospital inpatient	Summary Operations	Dermatologic	MRC-IEU	463010	128	462882	1.21e-05	0.79	4.45e-05	8.69e-05	0.2	6.79e-05	-5.84e-05	0.41	7.08e-05	-1.65e-05	0.66	3.7e-05
UKB-b:16383	Binary	Operative procedures - main OPCS: T12.2 Drainage of pleural cavity NEC	Health-related outcomes/Hospital inpatient	Summary Operations	Dermatologic	MRC-IEU	463010	263	462747	-5.37e-06	0.93	6.38e-05	-2.29e-05	0.81	9.74e-05	1.25e-05	0.9	0.000101476	1.08e-05	0.84	5.31e-05
UKB-b:10715	Binary	Operative procedures - main OPCS: T12.3 Aspiration of pleural cavity	Health-related outcomes/Hospital inpatient	Summary Operations	Dermatologic	MRC-IEU	463010	510	462500	0.000150203	0.091	8.88e-05	-0.000109972	0.42	0.000135535	4.32e-05	0.76	0.000141256	-6.14e-05	0.41	7.39e-05
UKB-b:13429	Binary	Operative procedures - main OPCS: T12.4 Insertion of tube drain into pleural cavity	Health-related outcomes/Hospital inpatient	Summary Operations	Dermatologic	MRC-IEU	463010	668	462342	4.77e-05	0.64	0.000101592	-0.000176807	0.25	0.000155088	0.000168431	0.3	0.000161635	-2e-05	0.81	8.46e-05
UKB-b:12194	Binary	Operative procedures - main OPCS: T20.1 Primary repair of inguinal hernia using insert of natural material	Health-related outcomes/Hospital inpatient	Summary Operations	Dermatologic	MRC-IEU	463010	129	462881	2.34e-05	0.6	4.47e-05	-1.4e-05	0.84	6.82e-05	-4.27e-05	0.55	7.11e-05	-3.57e-06	0.92	3.72e-05
UKB-b:7278	Binary	Operative procedures - main OPCS: T20.2 Primary repair of inguinal hernia using insert of prosthetic material	Health-related outcomes/Hospital inpatient	Summary Operations	Dermatologic	MRC-IEU	463010	10809	452201	-0.000709504	0.076	0.00039955	0.000423993	0.49	0.000609945	0.000291674	0.65	0.000635693	0.000274945	0.41	0.000332591
UKB-b:17267	Binary	Operative procedures - main OPCS: T20.3 Primary repair of inguinal hernia using sutures	Health-related outcomes/Hospital inpatient	Summary Operations	Dermatologic	MRC-IEU	463010	572	462438	-9.47e-05	0.31	9.4e-05	-0.000297023	0.038	0.000143487	-2.69e-05	0.86	0.000149544	0.000154558	0.048	7.82e-05
UKB-b:14632	Binary	Operative procedures - main OPCS: T20.9 Unspecified primary repair of inguinal hernia	Health-related outcomes/Hospital inpatient	Summary Operations	Dermatologic	MRC-IEU	463010	1180	461830	-0.000220917	0.1	0.000134825	-0.000268366	0.19	0.000205821	-3.51e-05	0.87	0.00021451	0.000244467	0.029	0.00011223
UKB-b:5160	Binary	Operative procedures - main OPCS: T21.2 Repair of recurrent inguinal hernia using insert of prosthetic material	Health-related outcomes/Hospital inpatient	Summary Operations	Dermatologic	MRC-IEU	463010	864	462146	1.95e-05	0.87	0.000115425	-0.000338899	0.054	0.000176205	-0.000389915	0.034	0.000183644	0.000207839	0.031	9.61e-05
UKB-b:14635	Binary	Operative procedures - main OPCS: T22.2 Primary repair of femoral hernia using insert of prosthetic material	Health-related outcomes/Hospital inpatient	Summary Operations	Dermatologic	MRC-IEU	463010	167	462843	-6.18e-05	0.22	5.08e-05	7.94e-05	0.31	7.76e-05	1.29e-05	0.87	8.09e-05	1.82e-05	0.67	4.23e-05
UKB-b:10751	Binary	Operative procedures - main OPCS: T22.3 Primary repair of femoral hernia using sutures	Health-related outcomes/Hospital inpatient	Summary Operations	Dermatologic	MRC-IEU	463010	198	462812	-5.13e-05	0.35	5.53e-05	-5.94e-05	0.48	8.45e-05	-5.47e-05	0.53	8.81e-05	6.61e-05	0.15	4.61e-05
UKB-b:12979	Binary	Operative procedures - main OPCS: T22.9 Unspecified primary repair of femoral hernia	Health-related outcomes/Hospital inpatient	Summary Operations	Dermatologic	MRC-IEU	463010	106	462904	-8.62e-06	0.83	4.05e-05	2.11e-05	0.73	6.18e-05	8.87e-06	0.89	6.44e-05	3.94e-06	0.91	3.37e-05
UKB-b:4326	Binary	Operative procedures - main OPCS: T24.2 Repair of umbilical hernia using insert of prosthetic material	Health-related outcomes/Hospital inpatient	Summary Operations	Dermatologic	MRC-IEU	463010	950	462060	0.000118432	0.33	0.00012108	-0.000224814	0.22	0.000184839	-5.75e-05	0.77	0.000192641	7.68e-08	1	0.000100789
UKB-b:19837	Binary	Operative procedures - main OPCS: T24.3 Repair of umbilical hernia using sutures	Health-related outcomes/Hospital inpatient	Summary Operations	Dermatologic	MRC-IEU	463010	1078	461932	6.93e-05	0.59	0.000128973	0.000247859	0.21	0.000196887	-0.000373211	0.069	0.000205199	-3.81e-05	0.72	0.000107359
UKB-b:15248	Binary	Operative procedures - main OPCS: T24.9 Unspecified primary repair of umbilical hernia	Health-related outcomes/Hospital inpatient	Summary Operations	Dermatologic	MRC-IEU	463010	379	462631	0.00016317	0.033	7.65e-05	6.27e-05	0.59	0.00011685	-0.000110256	0.37	0.000121783	-0.000101658	0.11	6.37e-05
UKB-b:6442	Binary	Operative procedures - main OPCS: T25.2 Primary repair of incisional hernia using insert of prosthetic material	Health-related outcomes/Hospital inpatient	Summary Operations	Dermatologic	MRC-IEU	463010	875	462135	4.8e-05	0.68	0.000116278	0.000142875	0.42	0.000177508	-0.00026739	0.15	0.000185001	-1.5e-05	0.88	9.68e-05
UKB-b:8119	Binary	Operative procedures - main OPCS: T25.3 Primary repair of incisional hernia using sutures	Health-related outcomes/Hospital inpatient	Summary Operations	Dermatologic	MRC-IEU	463010	239	462771	-6.72e-06	0.91	6.08e-05	8.36e-05	0.37	9.28e-05	-7.34e-05	0.45	9.67e-05	2.98e-06	0.95	5.06e-05
UKB-b:8665	Binary	Operative procedures - main OPCS: T25.9 Unspecified primary repair of incisional hernia	Health-related outcomes/Hospital inpatient	Summary Operations	Dermatologic	MRC-IEU	463010	172	462838	1.66e-05	0.75	5.16e-05	-6.08e-05	0.44	7.88e-05	-0.000142966	0.082	8.21e-05	4.76e-05	0.27	4.29e-05
UKB-b:8034	Binary	Operative procedures - main OPCS: T26.2 Repair of recurrent incisional hernia using insert of prosthetic material	Health-related outcomes/Hospital inpatient	Summary Operations	Dermatologic	MRC-IEU	463010	140	462870	-3.91e-05	0.4	4.65e-05	2.71e-05	0.7	7.1e-05	-3.17e-05	0.67	7.4e-05	1.97e-05	0.61	3.87e-05
UKB-b:4400	Binary	Operative procedures - main OPCS: T27.2 Repair of ventral hernia using insert of prosthetic material	Health-related outcomes/Hospital inpatient	Summary Operations	Dermatologic	MRC-IEU	463010	498	462512	-0.00012169	0.17	8.78e-05	-5.15e-05	0.7	0.000133964	-0.000143157	0.31	0.000139619	0.000150553	0.039	7.3e-05
UKB-b:9273	Binary	Operative procedures - main OPCS: T27.3 Repair of ventral hernia using sutures	Health-related outcomes/Hospital inpatient	Summary Operations	Dermatologic	MRC-IEU	463010	354	462656	6.5e-05	0.38	7.4e-05	-9.29e-05	0.41	0.000112946	-6.99e-05	0.55	0.000117714	4.57e-06	0.94	6.16e-05
UKB-b:8475	Binary	Operative procedures - main OPCS: T27.9 Unspecified repair of other hernia of abdominal wall	Health-related outcomes/Hospital inpatient	Summary Operations	Dermatologic	MRC-IEU	463010	199	462811	3.15e-05	0.57	5.55e-05	-0.000110361	0.19	8.47e-05	-0.00014753	0.095	8.83e-05	5.03e-05	0.28	4.62e-05
UKB-b:18403	Binary	Operative procedures - main OPCS: T30.9 Unspecified opening of abdomen	Health-related outcomes/Hospital inpatient	Summary Operations	Dermatologic	MRC-IEU	463010	325	462685	-5.63e-05	0.43	7.09e-05	1.51e-05	0.89	0.000108234	-0.000130104	0.25	0.000112803	7.24e-05	0.22	5.9e-05
UKB-b:16388	Binary	Operative procedures - main OPCS: T31.3 Excision of lesion of anterior abdominal wall NEC	Health-related outcomes/Hospital inpatient	Summary Operations	Dermatologic	MRC-IEU	463010	141	462869	-7.23e-05	0.12	4.67e-05	-0.000160192	0.025	7.13e-05	5.71e-05	0.44	7.43e-05	8.91e-05	0.022	3.89e-05
UKB-b:15368	Binary	Operative procedures - main OPCS: T41.3 Freeing of adhesions of peritoneum	Health-related outcomes/Hospital inpatient	Summary Operations	Dermatologic	MRC-IEU	463010	487	462523	6.65e-05	0.44	8.68e-05	-0.000229197	0.084	0.000132448	-0.000104319	0.45	0.00013804	5.79e-05	0.42	7.22e-05
UKB-b:2381	Binary	Operative procedures - main OPCS: T42.2 Endoscopic destruction of lesion of peritoneum	Health-related outcomes/Hospital inpatient	Summary Operations	Dermatologic	MRC-IEU	463010	156	462854	-9.45e-06	0.85	4.91e-05	-9.09e-06	0.9	7.5e-05	-0.000107118	0.17	7.82e-05	4.58e-05	0.26	4.09e-05
UKB-b:13341	Binary	Operative procedures - main OPCS: T42.3 Endoscopic division of adhesions of peritoneum	Health-related outcomes/Hospital inpatient	Summary Operations	Dermatologic	MRC-IEU	463010	439	462571	-0.000121401	0.14	8.24e-05	-9.87e-05	0.43	0.000125753	-3.44e-05	0.79	0.000131061	0.000125979	0.066	6.86e-05
UKB-b:18350	Binary	Operative procedures - main OPCS: T43.9 Unspecified diagnostic endoscopic examination of peritoneum	Health-related outcomes/Hospital inpatient	Summary Operations	Dermatologic	MRC-IEU	463010	3162	459848	-0.000391883	0.075	0.000219976	0.000380334	0.26	0.000335811	-0.000667652	0.056	0.000349987	0.000318432	0.082	0.000183111
UKB-b:6013	Binary	Operative procedures - main OPCS: T46.1 Paracentesis abdominis for ascites	Health-related outcomes/Hospital inpatient	Summary Operations	Dermatologic	MRC-IEU	463010	162	462848	4.65e-05	0.35	5.01e-05	-3.17e-05	0.68	7.64e-05	-6.35e-05	0.43	7.97e-05	-1.11e-05	0.79	4.17e-05
UKB-b:4694	Binary	Operative procedures - main OPCS: T46.2 Drainage of ascites NEC	Health-related outcomes/Hospital inpatient	Summary Operations	Dermatologic	MRC-IEU	463010	380	462630	4.63e-05	0.55	7.67e-05	3.39e-05	0.77	0.000117025	-0.00011356	0.35	0.000121965	-8.88e-06	0.89	6.38e-05
UKB-b:15932	Binary	Operative procedures - main OPCS: T52.1 Palmar fasciectomy	Health-related outcomes/Hospital inpatient	Summary Operations	Dermatologic	MRC-IEU	463010	2106	460904	-0.000237281	0.19	0.000179931	-0.000141439	0.61	0.000274679	0.000105544	0.71	0.000286274	0.000176875	0.24	0.000149777
UKB-b:18251	Binary	Operative procedures - main OPCS: T52.2 Revision of palmar fasciectomy	Health-related outcomes/Hospital inpatient	Summary Operations	Dermatologic	MRC-IEU	463010	151	462859	-7.66e-05	0.11	4.83e-05	-0.000198255	0.0072	7.38e-05	3.6e-05	0.64	7.69e-05	0.000103962	0.0098	4.02e-05
UKB-b:16804	Binary	Operative procedures - main OPCS: T52.5 Digital fasciectomy	Health-related outcomes/Hospital inpatient	Summary Operations	Dermatologic	MRC-IEU	463010	375	462635	-9.03e-05	0.24	7.61e-05	4.69e-06	0.97	0.000116238	0.000196646	0.1	0.000121145	1.17e-05	0.85	6.34e-05
UKB-b:10147	Binary	Operative procedures - main OPCS: T54.1 Division of palmar fascia	Health-related outcomes/Hospital inpatient	Summary Operations	Dermatologic	MRC-IEU	463010	178	462832	0.000103762	0.048	5.25e-05	-4.27e-05	0.59	8.01e-05	6.62e-05	0.43	8.35e-05	-8.03e-05	0.066	4.37e-05
UKB-b:19568	Binary	Operative procedures - main OPCS: T59.1 Excision of ganglion of wrist	Health-related outcomes/Hospital inpatient	Summary Operations	Dermatologic	MRC-IEU	463010	741	462269	-4.95e-05	0.64	0.000106994	1.77e-06	0.99	0.000163336	-4.95e-05	0.77	0.000170231	4.82e-05	0.59	8.91e-05
UKB-b:1097	Binary	Operative procedures - main OPCS: T59.2 Excision of ganglion of hand NEC	Health-related outcomes/Hospital inpatient	Summary Operations	Dermatologic	MRC-IEU	463010	781	462229	5.88e-05	0.59	0.000109842	-0.000105966	0.53	0.000167683	0.000237531	0.17	0.000174762	-7.78e-05	0.39	9.14e-05
UKB-b:4485	Binary	Operative procedures - main OPCS: T59.4 Excision of ganglion of foot	Health-related outcomes/Hospital inpatient	Summary Operations	Dermatologic	MRC-IEU	463010	469	462541	-0.000162375	0.057	8.52e-05	0.000113903	0.38	0.00013	-0.00023663	0.081	0.000135488	0.000139911	0.048	7.09e-05
UKB-b:3762	Binary	Operative procedures - main OPCS: T59.8 Other specified excision of ganglion	Health-related outcomes/Hospital inpatient	Summary Operations	Dermatologic	MRC-IEU	463010	108	462902	2.63e-06	0.95	4.09e-05	-1.57e-05	0.8	6.24e-05	-0.000156177	0.016	6.5e-05	5.2e-05	0.13	3.4e-05
UKB-b:14497	Binary	Operative procedures - main OPCS: T62.2 Excision of bursa NEC	Health-related outcomes/Hospital inpatient	Summary Operations	Dermatologic	MRC-IEU	463010	262	462748	1.85e-06	0.98	6.37e-05	-5.48e-05	0.57	9.72e-05	-0.000110087	0.28	0.000101287	4.86e-05	0.36	5.3e-05
UKB-b:7221	Binary	Operative procedures - main OPCS: T62.5 Injection into bursa	Health-related outcomes/Hospital inpatient	Summary Operations	Dermatologic	MRC-IEU	463010	446	462564	6.72e-05	0.42	8.3e-05	6.55e-05	0.61	0.000126767	-0.000122796	0.35	0.000132118	-2.63e-05	0.7	6.91e-05
UKB-b:5554	Binary	Operative procedures - main OPCS: T64.2 Transfer of tendon to tendon NEC	Health-related outcomes/Hospital inpatient	Summary Operations	Dermatologic	MRC-IEU	463010	156	462854	1.82e-05	0.71	4.91e-05	-4.4e-05	0.56	7.5e-05	7.58e-05	0.33	7.82e-05	-1.99e-05	0.63	4.09e-05
UKB-b:13625	Binary	Operative procedures - main OPCS: T65.2 Excision of lesion of tendon	Health-related outcomes/Hospital inpatient	Summary Operations	Dermatologic	MRC-IEU	463010	116	462894	-2.02e-05	0.63	4.24e-05	8.07e-05	0.21	6.47e-05	7.68e-06	0.91	6.74e-05	-1.06e-05	0.76	3.53e-05
UKB-b:16193	Binary	Operative procedures - main OPCS: T67.6 Primary simple repair of tendon	Health-related outcomes/Hospital inpatient	Summary Operations	Dermatologic	MRC-IEU	463010	1404	461606	-6.06e-05	0.68	0.000147112	7.18e-05	0.75	0.000224578	-0.000354284	0.13	0.000234058	0.000119022	0.33	0.000122458
UKB-b:8605	Binary	Operative procedures - main OPCS: T67.8 Other specified primary repair of tendon	Health-related outcomes/Hospital inpatient	Summary Operations	Dermatologic	MRC-IEU	463010	173	462837	1.4e-05	0.79	5.17e-05	6.78e-05	0.39	7.9e-05	1.73e-05	0.83	8.23e-05	-3.21e-05	0.46	4.31e-05
UKB-b:6964	Binary	Operative procedures - main OPCS: T67.9 Unspecified primary repair of tendon	Health-related outcomes/Hospital inpatient	Summary Operations	Dermatologic	MRC-IEU	463010	363	462647	-3.72e-05	0.62	7.49e-05	-0.000236635	0.039	0.000114359	-3.39e-05	0.78	0.000119186	0.000108128	0.083	6.24e-05
UKB-b:5207	Binary	Operative procedures - main OPCS: T69.1 Primary tenolysis	Health-related outcomes/Hospital inpatient	Summary Operations	Dermatologic	MRC-IEU	463010	344	462666	9.93e-05	0.17	7.29e-05	0.000139362	0.21	0.000111347	-4.76e-05	0.68	0.000116048	-9.72e-05	0.11	6.07e-05
UKB-b:4165	Binary	Operative procedures - main OPCS: T70.2 Tenotomy NEC	Health-related outcomes/Hospital inpatient	Summary Operations	Dermatologic	MRC-IEU	463010	140	462870	2.25e-06	0.96	4.65e-05	2.54e-05	0.72	7.1e-05	7.77e-05	0.29	7.4e-05	-2.85e-05	0.46	3.87e-05
UKB-b:5761	Binary	Operative procedures - main OPCS: T70.5 Lengthening of tendon	Health-related outcomes/Hospital inpatient	Summary Operations	Dermatologic	MRC-IEU	463010	111	462899	-4.89e-05	0.24	4.14e-05	2.58e-05	0.68	6.33e-05	5.48e-05	0.41	6.59e-05	1.77e-05	0.61	3.45e-05
UKB-b:5534	Binary	Operative procedures - main OPCS: T72.3 Release of constriction of sheath of tendon	Health-related outcomes/Hospital inpatient	Summary Operations	Dermatologic	MRC-IEU	463010	2104	460906	-0.000239621	0.18	0.000180047	8.88e-05	0.75	0.000274856	0.000145563	0.61	0.000286458	8.83e-05	0.56	0.000149873
UKB-b:3631	Binary	Operative procedures - main OPCS: T72.8 Other specified other operations on sheath of tendon	Health-related outcomes/Hospital inpatient	Summary Operations	Dermatologic	MRC-IEU	463010	189	462821	1.77e-05	0.74	5.41e-05	-0.000137694	0.095	8.26e-05	3.95e-05	0.65	8.6e-05	2.51e-05	0.58	4.5e-05
UKB-b:20227	Binary	Operative procedures - main OPCS: T74.4 Injection of therapeutic substance into tendon NEC	Health-related outcomes/Hospital inpatient	Summary Operations	Dermatologic	MRC-IEU	463010	110	462900	3.7e-05	0.37	4.13e-05	-6.11e-06	0.92	6.3e-05	3.87e-05	0.55	6.56e-05	-2.79e-05	0.42	3.43e-05
UKB-b:10974	Binary	Operative procedures - main OPCS: T74.8 Other specified other operations on tendon	Health-related outcomes/Hospital inpatient	Summary Operations	Dermatologic	MRC-IEU	463010	143	462867	-4.04e-05	0.39	4.7e-05	-2.99e-05	0.68	7.18e-05	4.71e-07	0.99	7.48e-05	3.83e-05	0.33	3.92e-05
UKB-b:2822	Binary	Operative procedures - main OPCS: T79.1 Plastic repair of rotator cuff of shoulder NEC	Health-related outcomes/Hospital inpatient	Summary Operations	Dermatologic	MRC-IEU	463010	740	462270	-1.87e-05	0.86	0.000106934	-0.000145321	0.37	0.000163243	3.29e-05	0.85	0.000170134	5.88e-05	0.51	8.9e-05
UKB-b:2458	Binary	Operative procedures - main OPCS: T81.1 Percutaneous biopsy of muscle	Health-related outcomes/Hospital inpatient	Summary Operations	Dermatologic	MRC-IEU	463010	110	462900	-4.14e-05	0.32	4.13e-05	1.23e-05	0.85	6.3e-05	2.22e-06	0.97	6.56e-05	2.59e-05	0.45	3.43e-05
UKB-b:3021	Binary	Operative procedures - main OPCS: T81.9 Unspecified biopsy of muscle	Health-related outcomes/Hospital inpatient	Summary Operations	Dermatologic	MRC-IEU	463010	142	462868	1.82e-05	0.7	4.69e-05	5.46e-06	0.94	7.16e-05	9.14e-05	0.22	7.46e-05	-3.73e-05	0.34	3.9e-05
UKB-b:3629	Binary	Operative procedures - main OPCS: T85.1 Block dissection of cervical lymph nodes	Health-related outcomes/Hospital inpatient	Summary Operations	Dermatologic	MRC-IEU	463010	188	462822	2.81e-05	0.6	5.39e-05	-6.59e-05	0.42	8.23e-05	-5.08e-05	0.55	8.58e-05	1.53e-06	0.97	4.49e-05
UKB-b:2473	Binary	Operative procedures - main OPCS: T85.2 Block dissection of axillary lymph nodes	Health-related outcomes/Hospital inpatient	Summary Operations	Dermatologic	MRC-IEU	463010	466	462544	7.05e-06	0.93	8.49e-05	-0.000230807	0.075	0.000129553	-2.09e-05	0.88	0.000135022	7.66e-05	0.28	7.06e-05
UKB-b:3382	Binary	Operative procedures - main OPCS: T86.2 Sampling of axillary lymph nodes	Health-related outcomes/Hospital inpatient	Summary Operations	Dermatologic	MRC-IEU	463010	120	462890	7.69e-05	0.074	4.31e-05	-2.93e-05	0.66	6.58e-05	1.41e-05	0.84	6.85e-05	-4.17e-05	0.24	3.59e-05
UKB-b:7086	Binary	Operative procedures - main OPCS: T87.2 Excision or biopsy of cervical lymph node NEC	Health-related outcomes/Hospital inpatient	Summary Operations	Dermatologic	MRC-IEU	463010	578	462432	6.56e-05	0.49	9.45e-05	-4.85e-05	0.74	0.000144288	-0.000294995	0.05	0.000150379	5.33e-05	0.5	7.87e-05
UKB-b:14308	Binary	Operative procedures - main OPCS: T87.3 Excision or biopsy of axillary lymph node	Health-related outcomes/Hospital inpatient	Summary Operations	Dermatologic	MRC-IEU	463010	564	462446	7.28e-05	0.44	9.34e-05	-5.44e-05	0.7	0.000142538	-0.000190178	0.2	0.000148555	1.83e-05	0.81	7.77e-05
UKB-b:7620	Binary	Operative procedures - main OPCS: T87.7 Excision or biopsy of inguinal lymph node	Health-related outcomes/Hospital inpatient	Summary Operations	Dermatologic	MRC-IEU	463010	346	462664	-4.02e-05	0.58	7.31e-05	-8.08e-05	0.47	0.000111668	-1.51e-05	0.9	0.000116382	6.14e-05	0.31	6.09e-05
UKB-b:11654	Binary	Operative procedures - main OPCS: T87.8 Other specified excision or biopsy of lymph node	Health-related outcomes/Hospital inpatient	Summary Operations	Dermatologic	MRC-IEU	463010	149	462861	1.37e-05	0.78	4.8e-05	6.04e-06	0.93	7.33e-05	-3.37e-05	0.66	7.64e-05	5.62e-08	1	4e-05
UKB-b:10547	Binary	Operative procedures - main OPCS: T96.2 Excision of lesion of soft tissue NEC	Health-related outcomes/Hospital inpatient	Summary Operations	Dermatologic	MRC-IEU	463010	765	462245	-6.31e-05	0.56	0.000108724	0.000166012	0.32	0.000165975	-0.000146623	0.4	0.000172982	3.53e-05	0.7	9.05e-05
UKB-b:19859	Binary	Operative procedures - main OPCS: T96.8 Other specified other operations on soft tissue	Health-related outcomes/Hospital inpatient	Summary Operations	Dermatologic	MRC-IEU	463010	100	462910	3.75e-05	0.34	3.93e-05	-2.98e-05	0.62	6e-05	-4.97e-05	0.43	6.26e-05	2.81e-06	0.93	3.27e-05
UKB-b:20351	Binary	Operative procedures - secondary OPCS: S05.1 Microscopically controlled excision of lesion of skin of head or neck using fresh tissue technique	Health-related outcomes/Hospital inpatient	Summary Operations	Dermatologic	MRC-IEU	463010	218	462792	-2.05e-05	0.72	5.81e-05	9.91e-05	0.26	8.87e-05	-2.72e-05	0.77	9.24e-05	-1e-05	0.84	4.83e-05
UKB-b:7392	Binary	Operative procedures - secondary OPCS: S05.3 Microscopically controlled excision of lesion of skin of head or neck using chemosurgical technique	Health-related outcomes/Hospital inpatient	Summary Operations	Dermatologic	MRC-IEU	463010	102	462908	-7.65e-05	0.054	3.97e-05	1.38e-05	0.82	6.06e-05	-5.21e-05	0.41	6.32e-05	6.45e-05	0.051	3.31e-05
UKB-b:12461	Binary	Operative procedures - secondary OPCS: S06.3 Shave excision of lesion of skin of head or neck	Health-related outcomes/Hospital inpatient	Summary Operations	Dermatologic	MRC-IEU	463010	430	462580	-7.63e-05	0.35	8.15e-05	1.97e-05	0.87	0.000124467	-9.49e-05	0.46	0.000129722	7.87e-05	0.25	6.79e-05
UKB-b:12772	Binary	Operative procedures - secondary OPCS: S06.4 Shave excision of lesion of skin NEC	Health-related outcomes/Hospital inpatient	Summary Operations	Dermatologic	MRC-IEU	463010	207	462803	3.18e-05	0.57	5.66e-05	-2.92e-05	0.74	8.64e-05	-0.000113128	0.21	9e-05	1.56e-05	0.74	4.71e-05
UKB-b:12747	Binary	Operative procedures - secondary OPCS: S06.5 Excision of lesion of skin of head or neck NEC	Health-related outcomes/Hospital inpatient	Summary Operations	Dermatologic	MRC-IEU	463010	1244	461766	-0.000101146	0.47	0.000138565	0.000301499	0.15	0.000211531	0.000167903	0.45	0.000220461	-6.41e-05	0.58	0.000115344
UKB-b:17197	Binary	Operative procedures - secondary OPCS: S06.8 Other specified other excision of lesion of skin	Health-related outcomes/Hospital inpatient	Summary Operations	Dermatologic	MRC-IEU	463010	449	462561	-5.97e-07	0.99	8.33e-05	4.01e-05	0.75	0.000127202	0.000112997	0.39	0.000132571	-3.21e-05	0.64	6.94e-05
UKB-b:12762	Binary	Operative procedures - secondary OPCS: S06.9 Unspecified other excision of lesion of skin	Health-related outcomes/Hospital inpatient	Summary Operations	Dermatologic	MRC-IEU	463010	1912	461098	7.77e-06	0.96	0.000171675	0.000287139	0.27	0.000262075	-0.000143705	0.6	0.000273139	-2.68e-05	0.85	0.000142905
UKB-b:8849	Binary	Operative procedures - secondary OPCS: S08.1 Curettage and cauterisation of lesion of skin of head or neck	Health-related outcomes/Hospital inpatient	Summary Operations	Dermatologic	MRC-IEU	463010	154	462856	-3.55e-05	0.47	4.88e-05	-6.29e-06	0.93	7.45e-05	8.1e-05	0.3	7.77e-05	6.57e-06	0.87	4.06e-05
UKB-b:14290	Binary	Operative procedures - secondary OPCS: S08.2 Curettage and cauterisation of lesion of skin NEC	Health-related outcomes/Hospital inpatient	Summary Operations	Dermatologic	MRC-IEU	463010	143	462867	-5.5e-05	0.24	4.7e-05	-6.35e-05	0.38	7.18e-05	5.25e-05	0.48	7.48e-05	4.46e-05	0.25	3.92e-05
UKB-b:12550	Binary	Operative procedures - secondary OPCS: S08.3 Curettage of lesion of skin of head or neck NEC	Health-related outcomes/Hospital inpatient	Summary Operations	Dermatologic	MRC-IEU	463010	128	462882	2.67e-05	0.55	4.45e-05	5.18e-05	0.45	6.79e-05	0.000105437	0.14	7.08e-05	-6.68e-05	0.071	3.7e-05
UKB-b:297	Binary	Operative procedures - secondary OPCS: S09.1 Laser destruction of lesion of skin of head or neck	Health-related outcomes/Hospital inpatient	Summary Operations	Dermatologic	MRC-IEU	463010	139	462871	-8.38e-05	0.071	4.64e-05	-3.52e-05	0.62	7.08e-05	0.000170486	0.021	7.38e-05	2.85e-05	0.46	3.86e-05
UKB-b:8728	Binary	Operative procedures - secondary OPCS: S10.1 Cauterisation of lesion of skin of head or neck NEC	Health-related outcomes/Hospital inpatient	Summary Operations	Dermatologic	MRC-IEU	463010	124	462886	5.78e-05	0.19	4.38e-05	2.82e-05	0.67	6.69e-05	-1.34e-05	0.85	6.97e-05	-4.29e-05	0.24	3.65e-05
UKB-b:3889	Binary	Operative procedures - secondary OPCS: S13.1 Punch biopsy of lesion of skin of head or neck	Health-related outcomes/Hospital inpatient	Summary Operations	Dermatologic	MRC-IEU	463010	469	462541	3.69e-05	0.66	8.52e-05	0.00011484	0.38	0.000129996	-0.000224339	0.098	0.000135484	-2.65e-06	0.97	7.09e-05
UKB-b:754	Binary	Operative procedures - secondary OPCS: S13.2 Punch biopsy of lesion of skin NEC	Health-related outcomes/Hospital inpatient	Summary Operations	Dermatologic	MRC-IEU	463010	334	462676	-0.00010883	0.13	7.19e-05	0.000136481	0.21	0.00010972	0.000121377	0.29	0.000114351	-5.97e-07	0.99	5.98e-05
UKB-b:12988	Binary	Operative procedures - secondary OPCS: S14.1 Shave biopsy of lesion of skin of head or neck	Health-related outcomes/Hospital inpatient	Summary Operations	Dermatologic	MRC-IEU	463010	167	462843	1.66e-05	0.74	5.08e-05	1.98e-05	0.8	7.76e-05	-3.85e-05	0.63	8.09e-05	2.51e-06	0.95	4.23e-05
UKB-b:5084	Binary	Operative procedures - secondary OPCS: S15.1 Biopsy of lesion of skin of head or neck NEC	Health-related outcomes/Hospital inpatient	Summary Operations	Dermatologic	MRC-IEU	463010	134	462876	-6.75e-05	0.14	4.55e-05	7.41e-05	0.29	6.95e-05	-0.000106407	0.14	7.24e-05	5.56e-05	0.14	3.79e-05
UKB-b:4565	Binary	Operative procedures - secondary OPCS: S15.2 Biopsy of lesion of skin NEC	Health-related outcomes/Hospital inpatient	Summary Operations	Dermatologic	MRC-IEU	463010	261	462749	-3.94e-05	0.54	6.35e-05	7.62e-05	0.43	9.7e-05	0.000109328	0.28	0.000101085	-2.75e-05	0.6	5.29e-05
UKB-b:14861	Binary	Operative procedures - secondary OPCS: S23.2 Z plasty NEC	Health-related outcomes/Hospital inpatient	Summary Operations	Dermatologic	MRC-IEU	463010	296	462714	-5.19e-06	0.94	6.77e-05	0.000148382	0.15	0.000103285	0.000118366	0.27	0.000107645	-8.36e-05	0.14	5.63e-05
UKB-b:13870	Binary	Operative procedures - secondary OPCS: S27.3 Random pattern local flap of skin to head or neck NEC	Health-related outcomes/Hospital inpatient	Summary Operations	Dermatologic	MRC-IEU	463010	142	462868	5.61e-05	0.23	4.69e-05	-9.38e-05	0.19	7.16e-05	-1.63e-05	0.83	7.46e-05	-9.8e-06	0.8	3.9e-05
UKB-b:19306	Binary	Operative procedures - secondary OPCS: S27.5 Local flap of skin to head or neck NEC	Health-related outcomes/Hospital inpatient	Summary Operations	Dermatologic	MRC-IEU	463010	619	462391	-0.00016288	0.096	9.78e-05	9.63e-05	0.52	0.000149325	7.27e-05	0.64	0.000155628	7.68e-05	0.35	8.14e-05
UKB-b:14176	Binary	Operative procedures - secondary OPCS: S27.8 Other specified other local flap of skin	Health-related outcomes/Hospital inpatient	Summary Operations	Dermatologic	MRC-IEU	463010	195	462815	2.11e-05	0.7	5.49e-05	-6.82e-05	0.42	8.38e-05	6.04e-05	0.49	8.74e-05	-1.3e-05	0.78	4.57e-05
UKB-b:1152	Binary	Operative procedures - secondary OPCS: S27.9 Unspecified other local flap of skin	Health-related outcomes/Hospital inpatient	Summary Operations	Dermatologic	MRC-IEU	463010	140	462870	-4.63e-05	0.32	4.65e-05	-2.14e-05	0.76	7.1e-05	-1.32e-05	0.86	7.4e-05	4.39e-05	0.26	3.87e-05
UKB-b:13715	Binary	Operative procedures - secondary OPCS: S35.2 Meshed split autograft of skin NEC	Health-related outcomes/Hospital inpatient	Summary Operations	Dermatologic	MRC-IEU	463010	228	462782	-9.49e-05	0.11	5.94e-05	-5.99e-05	0.51	9.07e-05	2.07e-05	0.83	9.45e-05	8.11e-05	0.1	4.94e-05
UKB-b:15372	Binary	Operative procedures - secondary OPCS: S35.3 Split autograft of skin to head or neck NEC	Health-related outcomes/Hospital inpatient	Summary Operations	Dermatologic	MRC-IEU	463010	108	462902	2.95e-05	0.47	4.09e-05	7.63e-07	0.99	6.24e-05	-6.64e-05	0.31	6.5e-05	-5.93e-06	0.86	3.4e-05
UKB-b:11614	Binary	Operative procedures - secondary OPCS: S35.8 Other specified split autograft of skin	Health-related outcomes/Hospital inpatient	Summary Operations	Dermatologic	MRC-IEU	463010	173	462837	-2.06e-05	0.69	5.17e-05	2.38e-08	1	7.9e-05	4.55e-06	0.96	8.23e-05	1.02e-05	0.81	4.31e-05
UKB-b:17698	Binary	Operative procedures - secondary OPCS: S35.9 Unspecified split autograft of skin	Health-related outcomes/Hospital inpatient	Summary Operations	Dermatologic	MRC-IEU	463010	300	462710	-8.75e-05	0.2	6.81e-05	-7.98e-06	0.94	0.000103985	0.000108735	0.32	0.000108375	3.21e-05	0.57	5.67e-05
UKB-b:2088	Binary	Operative procedures - secondary OPCS: S36.1 Full thickness autograft of skin to head or neck	Health-related outcomes/Hospital inpatient	Summary Operations	Dermatologic	MRC-IEU	463010	746	462264	-1.04e-05	0.92	0.000107367	-0.000176406	0.28	0.000163904	-1.63e-05	0.92	0.000170823	7.34e-05	0.41	8.94e-05
UKB-b:2272	Binary	Operative procedures - secondary OPCS: S36.2 Full thickness autograft of skin NEC	Health-related outcomes/Hospital inpatient	Summary Operations	Dermatologic	MRC-IEU	463010	393	462617	-4.92e-06	0.95	7.8e-05	7.72e-05	0.52	0.000119012	-4.75e-05	0.7	0.000124036	-6.35e-06	0.92	6.49e-05
UKB-b:10558	Binary	Operative procedures - secondary OPCS: S41.1 Primary suture of skin of head or neck NEC	Health-related outcomes/Hospital inpatient	Summary Operations	Dermatologic	MRC-IEU	463010	251	462759	6.82e-05	0.27	6.23e-05	2.23e-05	0.81	9.51e-05	9.43e-05	0.34	9.91e-05	-7.64e-05	0.14	5.19e-05
UKB-b:7631	Binary	Operative procedures - secondary OPCS: S42.1 Primary suture of skin NEC	Health-related outcomes/Hospital inpatient	Summary Operations	Dermatologic	MRC-IEU	463010	978	462032	-2.03e-05	0.87	0.000122879	3.2e-05	0.86	0.000187585	-2.98e-05	0.88	0.000195504	4.05e-05	0.69	0.000102287
UKB-b:9180	Binary	Operative procedures - secondary OPCS: S42.2 Delayed primary suture of skin NEC	Health-related outcomes/Hospital inpatient	Summary Operations	Dermatologic	MRC-IEU	463010	157	462853	1.51e-05	0.76	4.93e-05	3.81e-05	0.61	7.52e-05	-6.93e-05	0.38	7.84e-05	-5.81e-06	0.89	4.1e-05
UKB-b:6822	Binary	Operative procedures - secondary OPCS: S43.4 Removal of suture from skin NEC	Health-related outcomes/Hospital inpatient	Summary Operations	Dermatologic	MRC-IEU	463010	100	462910	-2.83e-05	0.47	3.93e-05	-1.46e-05	0.81	6e-05	-3.04e-05	0.63	6.26e-05	3.37e-05	0.3	3.27e-05
UKB-b:100	Binary	Operative procedures - secondary OPCS: S47.2 Drainage of lesion of skin NEC	Health-related outcomes/Hospital inpatient	Summary Operations	Dermatologic	MRC-IEU	463010	408	462602	-6.03e-05	0.45	7.94e-05	2.6e-05	0.83	0.000121248	-6.47e-05	0.61	0.000126367	4.66e-05	0.48	6.61e-05
UKB-b:6376	Binary	Operative procedures - secondary OPCS: S47.3 Incision of lesion of skin of head or neck	Health-related outcomes/Hospital inpatient	Summary Operations	Dermatologic	MRC-IEU	463010	181	462829	-0.000122364	0.021	5.29e-05	-4.44e-06	0.96	8.08e-05	0.000149359	0.076	8.42e-05	4.26e-05	0.33	4.41e-05
UKB-b:19087	Binary	Operative procedures - secondary OPCS: S48.2 Insertion of skin expander into subcutaneous tissue of breast	Health-related outcomes/Hospital inpatient	Summary Operations	Dermatologic	MRC-IEU	463010	302	462708	5.26e-05	0.44	6.83e-05	-0.000168822	0.11	0.0001043	-2.3e-05	0.83	0.000108703	2.95e-05	0.6	5.69e-05
UKB-b:5005	Binary	Operative procedures - secondary OPCS: S49.3 Removal of skin expander from subcutaneous tissue of breast	Health-related outcomes/Hospital inpatient	Summary Operations	Dermatologic	MRC-IEU	463010	208	462802	8.28e-06	0.88	5.67e-05	-5.03e-05	0.56	8.66e-05	-0.000114307	0.21	9.02e-05	4.35e-05	0.36	4.72e-05
UKB-b:6278	Binary	Operative procedures - secondary OPCS: S52.1 Insertion of steroid into subcutaneous tissue	Health-related outcomes/Hospital inpatient	Summary Operations	Dermatologic	MRC-IEU	463010	134	462876	-4.43e-05	0.33	4.55e-05	6.58e-06	0.92	6.95e-05	1.98e-05	0.78	7.24e-05	2.01e-05	0.6	3.79e-05
UKB-b:883	Binary	Operative procedures - secondary OPCS: S52.3 Insertion of therapeutic substance into subcutaneous tissue NEC	Health-related outcomes/Hospital inpatient	Summary Operations	Dermatologic	MRC-IEU	463010	143	462867	-2.15e-05	0.65	4.7e-05	4e-07	1	7.18e-05	3.58e-05	0.63	7.48e-05	6.95e-06	0.86	3.92e-05
UKB-b:14614	Binary	Operative procedures - secondary OPCS: S56.1 Debridement of skin of head or neck NEC	Health-related outcomes/Hospital inpatient	Summary Operations	Dermatologic	MRC-IEU	463010	173	462837	4.57e-05	0.38	5.17e-05	0.000169688	0.032	7.9e-05	5.61e-05	0.5	8.23e-05	-0.000105133	0.015	4.31e-05
UKB-b:20435	Binary	Operative procedures - secondary OPCS: S57.1 Debridement of skin NEC	Health-related outcomes/Hospital inpatient	Summary Operations	Dermatologic	MRC-IEU	463010	1454	461556	-5.68e-06	0.97	0.000149739	-0.000360908	0.11	0.000228588	-0.00010413	0.66	0.000238238	0.00015908	0.2	0.000124645
UKB-b:11258	Binary	Operative procedures - secondary OPCS: S57.3 Toilet of skin NEC	Health-related outcomes/Hospital inpatient	Summary Operations	Dermatologic	MRC-IEU	463010	664	462346	-4.73e-05	0.64	0.000101279	9.81e-05	0.53	0.00015461	9.39e-05	0.56	0.000161137	-3.37e-05	0.69	8.43e-05
UKB-b:5562	Binary	Operative procedures - secondary OPCS: S57.4 Dressing of skin NEC	Health-related outcomes/Hospital inpatient	Summary Operations	Dermatologic	MRC-IEU	463010	106	462904	5.73e-06	0.89	4.05e-05	3.81e-05	0.54	6.18e-05	-5.37e-06	0.93	6.44e-05	-1.25e-05	0.71	3.37e-05
UKB-b:16843	Binary	Operative procedures - secondary OPCS: S57.7 Dressing of skin using vacuum assisted closure device NEC	Health-related outcomes/Hospital inpatient	Summary Operations	Dermatologic	MRC-IEU	463010	104	462906	-4.25e-06	0.92	4.01e-05	-4.02e-05	0.51	6.12e-05	8.39e-05	0.19	6.38e-05	-1.14e-05	0.73	3.34e-05
UKB-b:6473	Binary	Operative procedures - secondary OPCS: S57.8 Other specified exploration of other skin of other site	Health-related outcomes/Hospital inpatient	Summary Operations	Dermatologic	MRC-IEU	463010	150	462860	-4.03e-05	0.4	4.82e-05	-4.64e-05	0.53	7.35e-05	7.23e-05	0.35	7.66e-05	9.1e-06	0.82	4.01e-05
UKB-b:8422	Binary	Operative procedures - secondary OPCS: S57.9 Unspecified exploration of other skin of other site	Health-related outcomes/Hospital inpatient	Summary Operations	Dermatologic	MRC-IEU	463010	166	462844	4.71e-05	0.35	5.07e-05	3.21e-05	0.68	7.74e-05	-3.3e-05	0.68	8.06e-05	-3.62e-05	0.39	4.22e-05
UKB-b:10917	Binary	Operative procedures - secondary OPCS: S60.4 Refashioning of scar NEC	Health-related outcomes/Hospital inpatient	Summary Operations	Dermatologic	MRC-IEU	463010	310	462700	5.58e-05	0.42	6.92e-05	6.5e-05	0.54	0.000105687	-0.000100433	0.36	0.000110148	-3.09e-05	0.59	5.76e-05
UKB-b:10595	Binary	Operative procedures - secondary OPCS: S60.8 Other specified other operations on skin	Health-related outcomes/Hospital inpatient	Summary Operations	Dermatologic	MRC-IEU	463010	109	462901	-1.07e-05	0.8	4.11e-05	-4.75e-05	0.45	6.27e-05	-1.65e-05	0.8	6.53e-05	2.73e-05	0.42	3.42e-05
UKB-b:13797	Binary	Operative procedures - secondary OPCS: S62.2 Liposuction of subcutaneous tissue NEC	Health-related outcomes/Hospital inpatient	Summary Operations	Dermatologic	MRC-IEU	463010	167	462843	6.82e-05	0.18	5.08e-05	4.64e-05	0.55	7.76e-05	-7.63e-05	0.35	8.09e-05	-3.77e-05	0.37	4.23e-05
UKB-b:17835	Binary	Operative procedures - secondary OPCS: S62.8 Other specified other operations on subcutaneous tissue	Health-related outcomes/Hospital inpatient	Summary Operations	Dermatologic	MRC-IEU	463010	118	462892	5.38e-05	0.21	4.27e-05	-2.34e-05	0.72	6.52e-05	3.91e-05	0.57	6.8e-05	-3.96e-05	0.27	3.56e-05
UKB-b:6475	Binary	Operative procedures - secondary OPCS: S64.2 Chemical destruction of nail bed	Health-related outcomes/Hospital inpatient	Summary Operations	Dermatologic	MRC-IEU	463010	196	462814	-0.000175745	0.0014	5.51e-05	-6.84e-05	0.42	8.41e-05	-4.95e-05	0.57	8.76e-05	0.000157919	0.00057	4.58e-05
UKB-b:1641	Binary	Operative procedures - secondary OPCS: S66.2 Repair of nail bed	Health-related outcomes/Hospital inpatient	Summary Operations	Dermatologic	MRC-IEU	463010	121	462889	-3.44e-05	0.43	4.33e-05	0.000121242	0.066	6.61e-05	0.000142324	0.039	6.88e-05	-4.96e-05	0.17	3.6e-05
UKB-b:19267	Binary	Operative procedures - secondary OPCS: S70.1 Avulsion of nail	Health-related outcomes/Hospital inpatient	Summary Operations	Dermatologic	MRC-IEU	463010	112	462898	4.21e-05	0.31	4.16e-05	5.01e-05	0.43	6.35e-05	1.22e-05	0.85	6.62e-05	-4.86e-05	0.16	3.47e-05
UKB-b:4987	Binary	Operative procedures - secondary OPCS: T03.2 Reopening of chest and re-exploration of intrathoracic operation site and surgical arrest of postoperative bleeding	Health-related outcomes/Hospital inpatient	Summary Operations	Dermatologic	MRC-IEU	463010	116	462894	2.98e-05	0.48	4.24e-05	9.98e-05	0.12	6.47e-05	-1.09e-05	0.87	6.74e-05	-4.61e-05	0.19	3.53e-05
UKB-b:6542	Binary	Operative procedures - secondary OPCS: T12.2 Drainage of pleural cavity NEC	Health-related outcomes/Hospital inpatient	Summary Operations	Dermatologic	MRC-IEU	463010	142	462868	-2.56e-05	0.58	4.69e-05	4.83e-06	0.95	7.16e-05	-7.01e-05	0.35	7.46e-05	3.25e-05	0.4	3.9e-05
UKB-b:20249	Binary	Operative procedures - secondary OPCS: T12.3 Aspiration of pleural cavity	Health-related outcomes/Hospital inpatient	Summary Operations	Dermatologic	MRC-IEU	463010	168	462842	1.61e-06	0.97	5.1e-05	-3.41e-06	0.97	7.78e-05	-2.28e-05	0.78	8.11e-05	4.47e-06	0.92	4.24e-05
UKB-b:15985	Binary	Operative procedures - secondary OPCS: T12.4 Insertion of tube drain into pleural cavity	Health-related outcomes/Hospital inpatient	Summary Operations	Dermatologic	MRC-IEU	463010	424	462586	-2.31e-05	0.78	8.1e-05	6.23e-05	0.61	0.000123604	0.000166542	0.2	0.000128821	-5.5e-05	0.41	6.74e-05
UKB-b:16965	Binary	Operative procedures - secondary OPCS: T20.2 Primary repair of inguinal hernia using insert of prosthetic material	Health-related outcomes/Hospital inpatient	Summary Operations	Dermatologic	MRC-IEU	463010	232	462778	3.15e-05	0.6	5.99e-05	-6.71e-08	1	9.14e-05	-7.81e-05	0.41	9.53e-05	2.67e-06	0.96	4.99e-05
UKB-b:1047	Binary	Operative procedures - secondary OPCS: T24.3 Repair of umbilical hernia using sutures	Health-related outcomes/Hospital inpatient	Summary Operations	Dermatologic	MRC-IEU	463010	216	462794	2.08e-05	0.72	5.78e-05	0.000101671	0.25	8.82e-05	-6.08e-05	0.51	9.2e-05	-3.98e-05	0.41	4.81e-05
UKB-b:10863	Binary	Operative procedures - secondary OPCS: T25.2 Primary repair of incisional hernia using insert of prosthetic material	Health-related outcomes/Hospital inpatient	Summary Operations	Dermatologic	MRC-IEU	463010	102	462908	-2.58e-05	0.52	3.97e-05	-3.52e-05	0.56	6.06e-05	7.27e-05	0.25	6.32e-05	9.87e-06	0.77	3.31e-05
UKB-b:2432	Binary	Operative procedures - secondary OPCS: T30.1 Reopening of abdomen and re-exploration of intra-abdominal operation site and surgical arrest of postoperative bleeding	Health-related outcomes/Hospital inpatient	Summary Operations	Dermatologic	MRC-IEU	463010	140	462870	-6.13e-05	0.19	4.65e-05	7.62e-05	0.28	7.1e-05	2.39e-05	0.75	7.4e-05	1.53e-05	0.69	3.87e-05
UKB-b:5630	Binary	Operative procedures - secondary OPCS: T30.9 Unspecified opening of abdomen	Health-related outcomes/Hospital inpatient	Summary Operations	Dermatologic	MRC-IEU	463010	271	462739	-6e-06	0.93	6.47e-05	6.43e-06	0.95	9.88e-05	1.07e-05	0.92	0.000103001	-1.74e-06	0.97	5.39e-05
UKB-b:20399	Binary	Operative procedures - secondary OPCS: T36.1 Omentectomy	Health-related outcomes/Hospital inpatient	Summary Operations	Dermatologic	MRC-IEU	463010	868	462142	0.000134166	0.25	0.000115717	-0.000111724	0.53	0.000176652	-1.26e-05	0.95	0.000184109	-6.91e-05	0.47	9.63e-05
UKB-b:5465	Binary	Operative procedures - secondary OPCS: T36.4 Biopsy of lesion of omentum	Health-related outcomes/Hospital inpatient	Summary Operations	Dermatologic	MRC-IEU	463010	635	462375	7.14e-05	0.47	9.9e-05	-7.22e-05	0.63	0.000151144	-7.2e-05	0.65	0.000157524	-4.72e-06	0.95	8.24e-05
UKB-b:7951	Binary	Operative procedures - secondary OPCS: T41.1 Open biopsy of lesion of peritoneum NEC	Health-related outcomes/Hospital inpatient	Summary Operations	Dermatologic	MRC-IEU	463010	103	462907	7.13e-05	0.074	3.99e-05	-8.99e-05	0.14	6.09e-05	-3.57e-05	0.57	6.35e-05	-1.65e-05	0.62	3.32e-05
UKB-b:19322	Binary	Operative procedures - secondary OPCS: T41.3 Freeing of adhesions of peritoneum	Health-related outcomes/Hospital inpatient	Summary Operations	Dermatologic	MRC-IEU	463010	925	462085	4.52e-05	0.71	0.000119523	-0.000206014	0.26	0.000182461	-5.85e-05	0.76	0.000190163	8.38e-05	0.4	9.95e-05
UKB-b:9329	Binary	Operative procedures - secondary OPCS: T41.8 Other specified other open operations on peritoneum	Health-related outcomes/Hospital inpatient	Summary Operations	Dermatologic	MRC-IEU	463010	143	462867	-0.000111111	0.018	4.7e-05	-4.83e-05	0.5	7.18e-05	0.000272045	0.00028	7.48e-05	1.37e-05	0.73	3.91e-05
UKB-b:9344	Binary	Operative procedures - secondary OPCS: T42.3 Endoscopic division of adhesions of peritoneum	Health-related outcomes/Hospital inpatient	Summary Operations	Dermatologic	MRC-IEU	463010	550	462460	-6.97e-05	0.45	9.22e-05	-0.000191729	0.17	0.00014073	4.3e-05	0.77	0.00014667	0.00010131	0.19	7.67e-05
UKB-b:2426	Binary	Operative procedures - secondary OPCS: T43.9 Unspecified diagnostic endoscopic examination of peritoneum	Health-related outcomes/Hospital inpatient	Summary Operations	Dermatologic	MRC-IEU	463010	2055	460955	0.000129273	0.47	0.0001776	-0.00078122	0.004	0.000271121	-0.000366859	0.19	0.000282566	0.000239209	0.11	0.000147837
UKB-b:5786	Binary	Operative procedures - secondary OPCS: T46.2 Drainage of ascites NEC	Health-related outcomes/Hospital inpatient	Summary Operations	Dermatologic	MRC-IEU	463010	167	462843	6.74e-05	0.18	5.08e-05	-0.000136546	0.078	7.76e-05	-0.000111341	0.17	8.09e-05	2.17e-05	0.61	4.23e-05
UKB-b:5747	Binary	Operative procedures - secondary OPCS: T46.3 Irrigation of peritoneal cavity	Health-related outcomes/Hospital inpatient	Summary Operations	Dermatologic	MRC-IEU	463010	804	462206	-2.01e-05	0.86	0.000111435	2.92e-05	0.86	0.000170114	-2.17e-05	0.9	0.000177295	1.34e-05	0.89	9.28e-05
UKB-b:3274	Binary	Operative procedures - secondary OPCS: T52.5 Digital fasciectomy	Health-related outcomes/Hospital inpatient	Summary Operations	Dermatologic	MRC-IEU	463010	145	462865	-7.45e-05	0.12	4.74e-05	-6.73e-05	0.35	7.23e-05	5.1e-05	0.5	7.54e-05	5.94e-05	0.13	3.94e-05
UKB-b:19329	Binary	Operative procedures - secondary OPCS: T62.2 Excision of bursa NEC	Health-related outcomes/Hospital inpatient	Summary Operations	Dermatologic	MRC-IEU	463010	189	462821	6.98e-05	0.2	5.41e-05	-5.68e-05	0.49	8.26e-05	7.14e-05	0.41	8.6e-05	-4.81e-05	0.28	4.5e-05
UKB-b:787	Binary	Operative procedures - secondary OPCS: T62.5 Injection into bursa	Health-related outcomes/Hospital inpatient	Summary Operations	Dermatologic	MRC-IEU	463010	142	462868	6.16e-05	0.19	4.69e-05	4.07e-06	0.95	7.15e-05	5.21e-07	0.99	7.46e-05	-4.2e-05	0.28	3.9e-05
UKB-b:14117	Binary	Operative procedures - secondary OPCS: T64.2 Transfer of tendon to tendon NEC	Health-related outcomes/Hospital inpatient	Summary Operations	Dermatologic	MRC-IEU	463010	136	462874	-3.04e-05	0.51	4.59e-05	0.000136982	0.05	7e-05	-0.000130571	0.074	7.3e-05	1.87e-05	0.62	3.82e-05
UKB-b:5259	Binary	Operative procedures - secondary OPCS: T67.6 Primary simple repair of tendon	Health-related outcomes/Hospital inpatient	Summary Operations	Dermatologic	MRC-IEU	463010	276	462734	9.37e-06	0.89	6.53e-05	-0.000119709	0.23	9.97e-05	-0.000125767	0.23	0.000103939	7.24e-05	0.18	5.44e-05
UKB-b:16834	Binary	Operative procedures - secondary OPCS: T70.2 Tenotomy NEC	Health-related outcomes/Hospital inpatient	Summary Operations	Dermatologic	MRC-IEU	463010	687	462323	0.000110481	0.28	0.00010303	-0.00016979	0.28	0.000157283	0.000187781	0.25	0.000163923	-6.46e-05	0.45	8.58e-05
UKB-b:11930	Binary	Operative procedures - secondary OPCS: T70.5 Lengthening of tendon	Health-related outcomes/Hospital inpatient	Summary Operations	Dermatologic	MRC-IEU	463010	435	462575	-2.9e-05	0.72	8.2e-05	3.89e-05	0.76	0.000125181	-0.00010921	0.4	0.000130465	4.14e-05	0.54	6.83e-05
UKB-b:17083	Binary	Operative procedures - secondary OPCS: T72.3 Release of constriction of sheath of tendon	Health-related outcomes/Hospital inpatient	Summary Operations	Dermatologic	MRC-IEU	463010	330	462680	-1.51e-05	0.83	7.14e-05	-6.51e-05	0.55	0.000109058	9.45e-05	0.41	0.000113662	-6.61e-07	0.99	5.95e-05
UKB-b:7922	Binary	Operative procedures - secondary OPCS: T74.8 Other specified other operations on tendon	Health-related outcomes/Hospital inpatient	Summary Operations	Dermatologic	MRC-IEU	463010	132	462878	3.06e-05	0.5	4.52e-05	-2.19e-05	0.75	6.9e-05	-6.84e-05	0.34	7.19e-05	1.05e-06	0.98	3.76e-05
UKB-b:15796	Binary	Operative procedures - secondary OPCS: T79.1 Plastic repair of rotator cuff of shoulder NEC	Health-related outcomes/Hospital inpatient	Summary Operations	Dermatologic	MRC-IEU	463010	588	462422	-4.19e-05	0.66	9.53e-05	-0.000132812	0.36	0.000145546	-5.57e-06	0.97	0.00015169	8.1e-05	0.31	7.94e-05
UKB-b:5575	Binary	Operative procedures - secondary OPCS: T85.1 Block dissection of cervical lymph nodes	Health-related outcomes/Hospital inpatient	Summary Operations	Dermatologic	MRC-IEU	463010	276	462734	-4.14e-05	0.53	6.53e-05	1.43e-05	0.89	9.97e-05	3.74e-05	0.72	0.000103953	1.79e-05	0.74	5.44e-05
UKB-b:4373	Binary	Operative procedures - secondary OPCS: T85.2 Block dissection of axillary lymph nodes	Health-related outcomes/Hospital inpatient	Summary Operations	Dermatologic	MRC-IEU	463010	3234	459776	9.37e-05	0.67	0.000222305	0.000171067	0.61	0.000339366	0.000356241	0.31	0.000353692	-0.000203733	0.27	0.00018505
UKB-b:4532	Binary	Operative procedures - secondary OPCS: T85.6 Block dissection of pelvic lymph nodes	Health-related outcomes/Hospital inpatient	Summary Operations	Dermatologic	MRC-IEU	463010	233	462777	0.000106911	0.075	6e-05	-3.65e-05	0.69	9.16e-05	6.45e-05	0.5	9.55e-05	-8.3e-05	0.097	5e-05
UKB-b:2615	Binary	Operative procedures - secondary OPCS: T85.8 Other specified block dissection of lymph nodes	Health-related outcomes/Hospital inpatient	Summary Operations	Dermatologic	MRC-IEU	463010	267	462743	5.25e-05	0.41	6.43e-05	-2.14e-05	0.83	9.81e-05	3.03e-06	0.98	0.000102243	-3.4e-05	0.53	5.35e-05
UKB-b:18953	Binary	Operative procedures - secondary OPCS: T86.2 Sampling of axillary lymph nodes	Health-related outcomes/Hospital inpatient	Summary Operations	Dermatologic	MRC-IEU	463010	2512	460498	0.000288205	0.14	0.000196231	0.000470267	0.12	0.000299562	-0.000208415	0.5	0.000312208	-0.000272952	0.095	0.000163345
UKB-b:18386	Binary	Operative procedures - secondary OPCS: T86.8 Other specified sampling of lymph nodes	Health-related outcomes/Hospital inpatient	Summary Operations	Dermatologic	MRC-IEU	463010	194	462816	9.01e-05	0.1	5.48e-05	-4.83e-05	0.56	8.36e-05	0.000171223	0.049	8.72e-05	-0.000102138	0.025	4.56e-05
UKB-b:10179	Binary	Operative procedures - secondary OPCS: T87.2 Excision or biopsy of cervical lymph node NEC	Health-related outcomes/Hospital inpatient	Summary Operations	Dermatologic	MRC-IEU	463010	136	462874	-5.86e-05	0.2	4.59e-05	3.53e-05	0.61	7e-05	-0.000111594	0.13	7.3e-05	6.25e-05	0.1	3.82e-05
UKB-b:93	Binary	Operative procedures - secondary OPCS: T87.3 Excision or biopsy of axillary lymph node	Health-related outcomes/Hospital inpatient	Summary Operations	Dermatologic	MRC-IEU	463010	1503	461507	1.82e-05	0.9	0.000152119	4.72e-06	0.98	0.000232221	-0.00014933	0.54	0.000242024	2.54e-05	0.84	0.000126626
UKB-b:16095	Binary	Operative procedures - secondary OPCS: T87.4 Excision or biopsy of mediastinal lymph node	Health-related outcomes/Hospital inpatient	Summary Operations	Dermatologic	MRC-IEU	463010	133	462877	-3.31e-05	0.47	4.54e-05	-5.29e-05	0.44	6.93e-05	-5.33e-05	0.46	7.22e-05	5.48e-05	0.15	3.78e-05
UKB-b:11818	Binary	Operative procedures - secondary OPCS: T87.7 Excision or biopsy of inguinal lymph node	Health-related outcomes/Hospital inpatient	Summary Operations	Dermatologic	MRC-IEU	463010	129	462881	-5.45e-06	0.9	4.47e-05	-1.53e-05	0.82	6.82e-05	-5.46e-06	0.94	7.11e-05	1.65e-05	0.66	3.72e-05
UKB-b:4450	Binary	Operative procedures - secondary OPCS: T87.8 Other specified excision or biopsy of lymph node	Health-related outcomes/Hospital inpatient	Summary Operations	Dermatologic	MRC-IEU	463010	473	462537	-7.27e-05	0.4	8.55e-05	-0.000192004	0.14	0.000130541	0.000233348	0.086	0.000136052	5.69e-05	0.42	7.12e-05
UKB-b:17893	Binary	Operative procedures - secondary OPCS: T91.1 Biopsy of sentinel lymph node NEC	Health-related outcomes/Hospital inpatient	Summary Operations	Dermatologic	MRC-IEU	463010	812	462198	-2.08e-05	0.85	0.000111944	0.000230992	0.18	0.000170892	-0.000319737	0.073	0.000178106	2.51e-05	0.79	9.32e-05
UKB-b:7381	Binary	Operative procedures - secondary OPCS: T96.2 Excision of lesion of soft tissue NEC	Health-related outcomes/Hospital inpatient	Summary Operations	Dermatologic	MRC-IEU	463010	115	462895	0.000112313	0.0078	4.22e-05	1.27e-06	0.98	6.44e-05	9.67e-06	0.89	6.71e-05	-8.43e-05	0.016	3.51e-05
UKB-b:16393	Binary	Doctor diagnosed sarcoidosis	Online follow-up/Work environment	Medical information	Dermatologic	MRC-IEU	112583	471	112112	-0.000246358	0.48	0.000348067	8.77e-05	0.87	0.00053514	-0.000445876	0.43	0.000560402	0.000251438	0.39	0.00029082
UKB-b:8876	Binary	Non-cancer illness code, self-reported: acne/acne vulgaris	Touchscreen/Health and medical history	Medical conditions	Dermatologic	MRC-IEU	462933	264	462669	-1.07e-05	0.87	6.39e-05	-4.95e-05	0.61	9.76e-05	-0.000115905	0.25	0.000101677	4.62e-05	0.38	5.32e-05
UKB-b:604	Binary	Non-cancer illness code, self-reported: alopecia / hair loss	Touchscreen/Health and medical history	Medical conditions	Dermatologic	MRC-IEU	462933	110	462823	-6.27e-05	0.13	4.13e-05	-3.8e-05	0.55	6.3e-05	7.22e-05	0.27	6.56e-05	4.16e-05	0.23	3.43e-05
UKB-b:19917	Binary	Non-cancer illness code, self-reported: blistering/desquamating skin disorder	Touchscreen/Health and medical history	Medical conditions	Dermatologic	MRC-IEU	462933	744	462189	5.25e-05	0.62	0.000107223	-0.000121577	0.46	0.000163694	0.000446599	0.0088	0.000170593	-0.00013152	0.14	8.93e-05
UKB-b:3352	Binary	Non-cancer illness code, self-reported: cellulitis	Touchscreen/Health and medical history	Medical conditions	Dermatologic	MRC-IEU	462933	289	462644	9.84e-05	0.14	6.69e-05	9.07e-05	0.37	0.000102088	-1.11e-05	0.92	0.000106391	-8.52e-05	0.13	5.57e-05
UKB-b:10296	Binary	Non-cancer illness code, self-reported: chronic skin ulcers	Touchscreen/Health and medical history	Medical conditions	Dermatologic	MRC-IEU	462933	148	462785	2.51e-05	0.6	4.79e-05	-8.63e-06	0.91	7.31e-05	0.000278409	0.00026	7.61e-05	-8.91e-05	0.025	3.98e-05
UKB-b:20141	Binary	Non-cancer illness code, self-reported: eczema/dermatitis	Touchscreen/Health and medical history	Medical conditions	Dermatologic	MRC-IEU	462933	11819	451114	0.000365446	0.39	0.00042231	0.000249888	0.7	0.000644724	-6.94e-05	0.92	0.000671897	-0.000304642	0.39	0.000351543
UKB-b:2082	Binary	Non-cancer illness code, self-reported: lichen sclerosis	Touchscreen/Health and medical history	Medical conditions	Dermatologic	MRC-IEU	462933	144	462789	3.28e-05	0.49	4.72e-05	4.8e-05	0.51	7.21e-05	-5.78e-05	0.44	7.51e-05	-2.91e-05	0.46	3.93e-05
UKB-b:7449	Binary	Non-cancer illness code, self-reported: psoriatic arthropathy	Touchscreen/Health and medical history	Medical conditions	Dermatologic	MRC-IEU	462933	900	462033	-6.68e-05	0.57	0.000117936	-0.00016553	0.36	0.000180048	-0.000142567	0.45	0.000187636	0.000135977	0.17	9.82e-05
UKB-b:13809	Binary	Non-cancer illness code, self-reported: scleroderma/systemic sclerosis	Touchscreen/Health and medical history	Medical conditions	Dermatologic	MRC-IEU	462933	149	462784	7.64e-06	0.87	4.8e-05	1.69e-05	0.82	7.33e-05	-5.56e-05	0.47	7.64e-05	1.16e-05	0.77	4e-05
UKB-b:1120	Binary	Non-cancer illness code, self-reported: vasculitis	Touchscreen/Health and medical history	Medical conditions	Dermatologic	MRC-IEU	462933	189	462744	-0.00010659	0.049	5.41e-05	-8.78e-05	0.29	8.26e-05	0.000201157	0.019	8.6e-05	4.76e-05	0.29	4.5e-05
UKB-b:9850	Binary	Non-cancer illness code, self-reported: vitiligo	Touchscreen/Health and medical history	Medical conditions	Dermatologic	MRC-IEU	462933	135	462798	0.000169999	0.0002	4.57e-05	4.26e-05	0.54	6.98e-05	3.21e-05	0.66	7.27e-05	-0.000140023	0.00023	3.81e-05
UKB-b:6788	Binary	Treatment/medication code: anusol cream	Verbal interview	Medications	Dermatologic	MRC-IEU	462933	115	462818	-4.58e-05	0.28	4.22e-05	0.000118698	0.065	6.44e-05	6.67e-06	0.92	6.71e-05	-3.75e-06	0.92	3.51e-05
UKB-b:12551	Binary	Treatment/medication code: aqueous cream bp	Verbal interview	Medications	Dermatologic	MRC-IEU	462933	398	462535	-8.47e-06	0.91	7.85e-05	-0.000138013	0.25	0.000119784	-0.000113229	0.36	0.000124832	7.46e-05	0.25	6.53e-05
UKB-b:17188	Binary	Treatment/medication code: betamethasone	Verbal interview	Medications	Dermatologic	MRC-IEU	462933	703	462230	-0.000108932	0.3	0.000104247	-9.29e-05	0.56	0.00015915	-3.09e-05	0.85	0.000165857	0.000111407	0.2	8.68e-05
UKB-b:12906	Binary	Treatment/medication code: betnovate cream	Verbal interview	Medications	Dermatologic	MRC-IEU	462933	1570	461363	-3.86e-05	0.8	0.000155619	0.00010307	0.66	0.000237577	-1.51e-05	0.95	0.00024759	-7.42e-06	0.95	0.000129542
UKB-b:9669	Binary	Treatment/medication code: canesten 1% cream	Verbal interview	Medications	Dermatologic	MRC-IEU	462933	119	462814	2.15e-05	0.62	4.29e-05	-0.000125418	0.056	6.55e-05	7.05e-05	0.3	6.83e-05	4.83e-06	0.89	3.57e-05
UKB-b:18224	Binary	Treatment/medication code: capasal shampoo	Verbal interview	Medications	Dermatologic	MRC-IEU	462933	110	462823	1.09e-05	0.79	4.13e-05	-3.62e-05	0.57	6.3e-05	1.95e-05	0.77	6.56e-05	-6.88e-07	0.98	3.43e-05
UKB-b:8828	Binary	Treatment/medication code: clotrimazole	Verbal interview	Medications	Dermatologic	MRC-IEU	462933	105	462828	-4.83e-05	0.23	4.03e-05	7.72e-06	0.9	6.15e-05	8.59e-05	0.18	6.41e-05	9.03e-06	0.79	3.36e-05
UKB-b:15762	Binary	Treatment/medication code: daktacort cream	Verbal interview	Medications	Dermatologic	MRC-IEU	462933	310	462623	-8.28e-05	0.23	6.92e-05	8.57e-05	0.42	0.000105717	0.000229884	0.037	0.000110173	-3.17e-05	0.58	5.76e-05
UKB-b:3921	Binary	Treatment/medication code: dermol 500 lotion	Verbal interview	Medications	Dermatologic	MRC-IEU	462933	129	462804	-3.1e-06	0.94	4.47e-05	6.97e-05	0.31	6.82e-05	-9.62e-05	0.18	7.11e-05	4.38e-06	0.91	3.72e-05
UKB-b:1467	Binary	Treatment/medication code: dermovate cream	Verbal interview	Medications	Dermatologic	MRC-IEU	462933	690	462243	0.000126064	0.22	0.000103281	0.000161	0.31	0.000157675	-6.34e-05	0.7	0.000164321	-0.000114984	0.18	8.6e-05
UKB-b:5634	Binary	Treatment/medication code: diprobase cream	Verbal interview	Medications	Dermatologic	MRC-IEU	462933	733	462200	-4.97e-05	0.64	0.000106434	3.79e-05	0.82	0.000162488	-4.6e-05	0.79	0.000169336	5.09e-05	0.57	8.86e-05
UKB-b:2912	Binary	Treatment/medication code: diprosalic ointment	Verbal interview	Medications	Dermatologic	MRC-IEU	462933	195	462738	3.58e-05	0.52	5.49e-05	5.07e-05	0.55	8.39e-05	-5.06e-05	0.56	8.74e-05	-2.33e-05	0.61	4.57e-05
UKB-b:10544	Binary	Treatment/medication code: doublebase gel	Verbal interview	Medications	Dermatologic	MRC-IEU	462933	230	462703	-3.32e-05	0.58	5.97e-05	-1.54e-05	0.87	9.11e-05	-0.000125995	0.18	9.49e-05	6.34e-05	0.2	4.97e-05
UKB-b:9620	Binary	Treatment/medication code: dovobet ointment	Verbal interview	Medications	Dermatologic	MRC-IEU	462933	533	462400	1.9e-07	1	9.08e-05	7.65e-05	0.58	0.000138603	2.43e-05	0.87	0.000144445	-2.69e-05	0.72	7.56e-05
UKB-b:2726	Binary	Treatment/medication code: dovonex 50micrograms/g cream	Verbal interview	Medications	Dermatologic	MRC-IEU	462933	258	462675	3.4e-06	0.96	6.32e-05	-9.13e-05	0.34	9.65e-05	0.000117705	0.24	0.000100523	-1.91e-05	0.72	5.26e-05
UKB-b:2153	Binary	Treatment/medication code: e45 cream	Verbal interview	Medications	Dermatologic	MRC-IEU	462933	322	462611	0.00012961	0.066	7.06e-05	5.75e-05	0.59	0.000107748	-2.2e-05	0.84	0.000112289	-8.59e-05	0.14	5.88e-05
UKB-b:13711	Binary	Treatment/medication code: elocon cream	Verbal interview	Medications	Dermatologic	MRC-IEU	462933	302	462631	3.21e-05	0.64	6.84e-05	-0.000181415	0.082	0.000104351	2.56e-05	0.81	0.000108749	2.91e-05	0.61	5.69e-05
UKB-b:5984	Binary	Treatment/medication code: epaderm ointment	Verbal interview	Medications	Dermatologic	MRC-IEU	462933	278	462655	0.000111465	0.089	6.56e-05	4.33e-05	0.67	0.000100121	0.000102771	0.32	0.00010434	-0.00011935	0.029	5.46e-05
UKB-b:16424	Binary	Treatment/medication code: eumovate cream	Verbal interview	Medications	Dermatologic	MRC-IEU	462933	491	462442	-0.000140259	0.11	8.71e-05	8.19e-05	0.54	0.000133029	-5.62e-05	0.69	0.000138635	0.0001	0.17	7.25e-05
UKB-b:6417	Binary	Treatment/medication code: fucibet cream	Verbal interview	Medications	Dermatologic	MRC-IEU	462933	239	462694	0.000126736	0.037	6.08e-05	-0.000252033	0.0066	9.28e-05	-7.88e-05	0.42	9.67e-05	1.72e-05	0.73	5.06e-05
UKB-b:3879	Binary	Treatment/medication code: humira 40mg injection solution 0.8ml prefilled syringe	Verbal interview	Medications	Dermatologic	MRC-IEU	462933	117	462816	-2.29e-05	0.59	4.26e-05	-4.46e-05	0.49	6.5e-05	-0.000123792	0.067	6.77e-05	6.25e-05	0.078	3.54e-05
UKB-b:16346	Binary	Treatment/medication code: movelat gel	Verbal interview	Medications	Dermatologic	MRC-IEU	462933	155	462778	6.41e-06	0.9	4.9e-05	8.63e-06	0.91	7.48e-05	2.57e-05	0.74	7.79e-05	-7.03e-06	0.86	4.08e-05
UKB-b:316	Binary	Treatment/medication code: oil of peppermint	Verbal interview	Medications	Dermatologic	MRC-IEU	462933	135	462798	5.06e-05	0.27	4.57e-05	-0.000113953	0.1	6.98e-05	1.74e-05	0.81	7.27e-05	-9.75e-06	0.8	3.8e-05
UKB-b:17782	Binary	Treatment/medication code: oilatum cream	Verbal interview	Medications	Dermatologic	MRC-IEU	462933	177	462756	9.58e-06	0.85	5.23e-05	-9.37e-05	0.24	7.99e-05	4.71e-05	0.57	8.33e-05	1.07e-05	0.81	4.36e-05
UKB-b:7636	Binary	Treatment/medication code: piriton 4mg tablet	Verbal interview	Medications	Dermatologic	MRC-IEU	462933	694	462239	0.000112213	0.28	0.000103573	-0.000306045	0.053	0.000158121	-0.000160776	0.33	0.000164785	6.68e-05	0.44	8.62e-05
UKB-b:10896	Binary	Treatment/medication code: piroxicam	Verbal interview	Medications	Dermatologic	MRC-IEU	462933	157	462776	3.74e-05	0.45	4.93e-05	0.000136585	0.07	7.53e-05	2.23e-05	0.78	7.84e-05	-7.57e-05	0.065	4.1e-05
UKB-b:16138	Binary	Treatment/medication code: polytar liquid	Verbal interview	Medications	Dermatologic	MRC-IEU	462933	101	462832	7.75e-05	0.05	3.95e-05	-3.93e-05	0.51	6.04e-05	0.000112062	0.075	6.29e-05	-6.84e-05	0.038	3.29e-05
UKB-b:13334	Binary	Treatment/medication code: synalar 1:10 cream	Verbal interview	Medications	Dermatologic	MRC-IEU	462933	115	462818	-1.77e-05	0.68	4.22e-05	3.41e-05	0.6	6.44e-05	9.73e-05	0.15	6.71e-05	-2.28e-05	0.52	3.51e-05
UKB-b:15941	Binary	Treatment/medication code: tacrolimus	Verbal interview	Medications	Dermatologic	MRC-IEU	462933	196	462737	-7.13e-06	0.9	5.51e-05	-1.7e-05	0.84	8.41e-05	-7.07e-05	0.42	8.76e-05	2.83e-05	0.54	4.58e-05
UKB-b:11422	Binary	Treatment/medication code: triamcinolone	Verbal interview	Medications	Dermatologic	MRC-IEU	462933	164	462769	2.42e-05	0.63	5.04e-05	-2.96e-05	0.7	7.69e-05	-1.45e-05	0.86	8.01e-05	-1.15e-05	0.78	4.19e-05
UKB-b:5748	Binary	Treatment/medication code: trimovate ointment	Verbal interview	Medications	Dermatologic	MRC-IEU	462933	282	462651	-1.3e-05	0.84	6.6e-05	1.69e-05	0.87	0.000100835	9.63e-05	0.36	0.000105084	-2.36e-05	0.67	5.5e-05
UKB-b:2340	Binary	Operation code: nail surgery / nail removal	Verbal interview	Operations	Dermatologic	MRC-IEU	462933	200	462733	0.000158129	0.0045	5.56e-05	-7.88e-05	0.35	8.49e-05	-0.000165905	0.061	8.85e-05	-4.3e-05	0.35	4.63e-05
UKB-b:6772	Binary	Operation code: removal of mole/skin lesion	Verbal interview	Operations	Dermatologic	MRC-IEU	462933	6500	456433	-8.4e-05	0.79	0.00031495	0.00102867	0.032	0.000480822	-0.000865216	0.084	0.000501087	7.24e-06	0.98	0.000262174
UKB-b:1509	Binary	Operation code: skin graft	Verbal interview	Operations	Dermatologic	MRC-IEU	462933	784	462149	-6.39e-05	0.56	0.000110075	0.000152148	0.37	0.000168047	-0.000328009	0.061	0.00017513	8.94e-05	0.33	9.16e-05
UKB-b:10097	Binary	Operation code: skin operation or plastic surgery	Verbal interview	Operations	Dermatologic	MRC-IEU	462933	3976	458957	-7.1e-05	0.77	0.000247027	0.000201016	0.59	0.000377127	-0.000268229	0.49	0.000393021	5.84e-05	0.78	0.000205633
UKB-b:19354	Binary	Diagnoses - main ICD10: K20 Oesophagitis	Health-related outcomes/Hospital inpatient	Summary Diagnoses	Digestive	MRC-IEU	463010	4931	458079	-0.00020085	0.46	0.000274785	0.000196275	0.64	0.000419481	0.000488634	0.26	0.000437189	9.61e-06	0.97	0.000228735
UKB-a:545	Binary	Diagnoses - main ICD10: K21 Gastro-oesophageal reflux disease	Health-related outcomes/Hospital inpatient	Summary Diagnoses	Digestive	Neale Lab	337199	7282	329917	-0.000288995	0.525959	0.000455694	-0.000338711	0.623766	0.000690514	-0.000275841	0.710701	0.000743675	0.000300198	0.430411	0.000380726
UKB-a:546	Binary	Diagnoses - main ICD10: K22 Other diseases of oesophagus	Health-related outcomes/Hospital inpatient	Summary Diagnoses	Digestive	Neale Lab	337199	3460	333739	-0.000387601	0.219659	0.000315781	4.65e-05	0.922507	0.000478504	0.000595603	0.247787	0.000515342	0.000123093	0.640814	0.000263831
K26	Binary	Diagnoses - main ICD10: K26 Duodenal ulcer	Health-related outcomes/Hospital inpatient	Summary Diagnoses	Digestive	Neale Lab	361194	1379	359815	-0.000635532	0.000700711	0.00018751	-3.28894e-05	0.907867	0.000284192	-0.000353227	0.244027	0.000303204	-0.000555407	0.000379196	0.000156268
UKB-b:3136	Binary	Diagnoses - main ICD10: K29 Gastritis and duodenitis	Health-related outcomes/Hospital inpatient	Summary Diagnoses	Digestive	MRC-IEU	463010	863	462147	-8.54e-07	0.99	0.000115462	4.73e-05	0.79	0.000176263	-0.000349604	0.057	0.000183703	7.39e-05	0.44	9.61e-05
UKB-b:14814	Binary	Diagnoses - main ICD10: K30 Dyspepsia	Health-related outcomes/Hospital inpatient	Summary Diagnoses	Digestive	MRC-IEU	463010	7662	455348	0.000465312	0.17	0.000341377	6.28e-05	0.9	0.000521139	-0.000252686	0.64	0.000543138	-0.000314134	0.27	0.000284167
UKB-a:548	Binary	Diagnoses - main ICD10: K35 Acute appendicitis	Health-related outcomes/Hospital inpatient	Summary Diagnoses	Digestive	Neale Lab	337199	1676	335523	-0.000251405	0.254231	0.000220505	-3.17e-05	0.924532	0.000334131	0.000161228	0.654128	0.000359855	0.00014297	0.437721	0.000184228
UKB-b:10616	Binary	Diagnoses - main ICD10: K37 Unspecified appendicitis	Health-related outcomes/Hospital inpatient	Summary Diagnoses	Digestive	MRC-IEU	463010	383	462627	0.000231764	0.0026	7.7e-05	-8.58e-05	0.47	0.000117485	-5.09e-06	0.97	0.000122444	-0.000113781	0.076	6.41e-05
UKB-a:549	Binary	Diagnoses - main ICD10: K40 Inguinal hernia	Health-related outcomes/Hospital inpatient	Summary Diagnoses	Digestive	Neale Lab	337199	8815	328384	-0.000770117	0.118925	0.000493885	-0.000152894	0.838121	0.000748386	0.000798083	0.322089	0.000806002	0.000394065	0.339579	0.000412634
K41	Binary	Diagnoses - main ICD10: K41 Femoral hernia	Health-related outcomes/Hospital inpatient	Summary Diagnoses	Digestive	Neale Lab	361194	475	360719	-0.000182641	0.0975603	0.000110237	0.000145573	0.38359	0.000167075	-0.00012066	0.498466	0.000178252	-0.000121183	0.187149	9.18707e-05
K42	Binary	Diagnoses - main ICD10: K42 Umbilical hernia	Health-related outcomes/Hospital inpatient	Summary Diagnoses	Digestive	Neale Lab	361194	2623	358571	0.000309	0.231044	0.000258	1.89328e-05	0.961383	0.000391022	-9.22486e-06	0.982358	0.000417182	0.000255233	0.235207	0.000215014
UKB-a:550	Binary	Diagnoses - main ICD10: K43 Ventral hernia	Health-related outcomes/Hospital inpatient	Summary Diagnoses	Digestive	Neale Lab	337199	1536	335663	-7.32e-05	0.728655	0.000211134	0.000265092	0.407337	0.000319931	-0.000968582	0.00493785	0.000344559	0.000202712	0.250489	0.000176399
UKB-a:551	Binary	Diagnoses - main ICD10: K44 Diaphragmatic hernia	Health-related outcomes/Hospital inpatient	Summary Diagnoses	Digestive	Neale Lab	337199	5321	331878	0.000167571	0.6679	0.000390579	-0.000152643	0.796476	0.000591844	-0.000794426	0.212641	0.000637408	4.93e-05	0.87986	0.000326323
UKB-a:552	Binary	Diagnoses - main ICD10: K50 Crohn's disease [regional enteritis]	Health-related outcomes/Hospital inpatient	Summary Diagnoses	Digestive	Neale Lab	337199	732	336467	0.000239283	0.10107	0.000145931	-0.000406719	0.0658748	0.00022113	-8.9e-05	0.708765	0.000238155	-3.35e-05	0.783255	0.000121924
UKB-a:553	Binary	Diagnoses - main ICD10: K51 Ulcerative colitis	Health-related outcomes/Hospital inpatient	Summary Diagnoses	Digestive	Neale Lab	337199	1579	335620	0.00023549	0.271231	0.000214037	-0.00042152	0.193716	0.000324329	-0.000417245	0.232275	0.000349299	0.000110487	0.536675	0.000178825
UKB-a:554	Binary	Diagnoses - main ICD10: K52 Other non-infective gastro-enteritis and colitis	Health-related outcomes/Hospital inpatient	Summary Diagnoses	Digestive	Neale Lab	337199	6453	330746	-0.000333099	0.437887	0.000429379	5.79e-05	0.929057	0.000650639	0.00169904	0.0153222	0.000700725	-0.000225436	0.529735	0.00035874
UKB-a:555	Binary	Diagnoses - main ICD10: K57 Diverticular disease of intestine	Health-related outcomes/Hospital inpatient	Summary Diagnoses	Digestive	Neale Lab	337199	6865	330334	-0.00112716	0.0108856	0.000442654	-0.000215522	0.747975	0.00067076	-0.00203335	0.00488191	0.000722393	0.00144974	8.85e-05	0.000369826
K58	Binary	Diagnoses - main ICD10: K58 Irritable bowel syndrome	Health-related outcomes/Hospital inpatient	Summary Diagnoses	Digestive	Neale Lab	361194	1166	360028	-0.000135859	0.431025	0.000172533	-0.000436454	0.0950949	0.000261488	-4.2098e-05	0.880056	0.000278983	-0.000238116	0.0977148	0.000143786
UKB-a:556	Binary	Diagnoses - main ICD10: K60 Fissure and fistula of anal and rectal regions	Health-related outcomes/Hospital inpatient	Summary Diagnoses	Digestive	Neale Lab	337199	1578	335621	-6.1e-05	0.775506	0.000213957	-0.000198011	0.541364	0.000324209	0.000143101	0.68193	0.00034917	5.23e-05	0.769998	0.000178758
UKB-a:557	Binary	Diagnoses - main ICD10: K62 Other diseases of anus and rectum	Health-related outcomes/Hospital inpatient	Summary Diagnoses	Digestive	Neale Lab	337199	9853	327346	-0.000405963	0.441913	0.000527932	0.000223023	0.780408	0.000799976	-0.00124611	0.148083	0.000861562	0.000549855	0.212539	0.000441078
K65	Binary	Diagnoses - main ICD10: K65 Peritonitis	Health-related outcomes/Hospital inpatient	Summary Diagnoses	Digestive	Neale Lab	361194	297	360897	-2.53493e-05	0.77129	8.72043e-05	-0.000227623	0.0850236	0.000132165	3.76353e-05	0.789545	0.000141008	-7.14346e-05	0.325642	7.2675e-05
UKB-a:558	Binary	Diagnoses - main ICD10: K76 Other diseases of liver	Health-related outcomes/Hospital inpatient	Summary Diagnoses	Digestive	Neale Lab	337199	356	336843	-4.4e-05	0.665336	0.000101826	4.14e-06	0.978597	0.000154296	9.7e-05	0.559594	0.000166175	-1.96e-05	0.817473	8.51e-05
UKB-a:559	Binary	Diagnoses - main ICD10: K80 Cholelithiasis	Health-related outcomes/Hospital inpatient	Summary Diagnoses	Digestive	Neale Lab	337199	6986	330213	0.00129173	0.00376066	0.000445796	-0.00141719	0.035912	0.000675518	0.000339162	0.641085	0.00072753	-0.000514586	0.167098	0.000372459
K81	Binary	Diagnoses - main ICD10: K81 Cholecystitis	Health-related outcomes/Hospital inpatient	Summary Diagnoses	Digestive	Neale Lab	361194	2051	359143	1.98503e-05	0.93079	0.000228557	0.000307079	0.375353	0.000346398	0.000197397	0.593257	0.000369573	0.000186102	0.328553	0.000190477
UKB-b:19388	Binary	Diagnoses - main ICD10: K85 Acute pancreatitis	Health-related outcomes/Hospital inpatient	Summary Diagnoses	Digestive	MRC-IEU	463010	1215	461795	0.000129449	0.34	0.000136956	0.000164206	0.43	0.000209074	0.00057024	0.0089	0.0002179	-0.000270656	0.018	0.000114004
UKB-b:9563	Binary	Diagnoses - main ICD9: 5206 Disturbances in tooth eruption	Health-related outcomes/Hospital inpatient	Summary Diagnoses	Digestive	MRC-IEU	463010	453	462557	-0.000130385	0.12	8.37e-05	-5.02e-06	0.97	0.000127732	-4.21e-05	0.75	0.000133124	0.000101807	0.14	6.96e-05
UKB-b:4788	Binary	Diagnoses - main ICD9: 5301 Oesophagitis	Health-related outcomes/Hospital inpatient	Summary Diagnoses	Digestive	MRC-IEU	463010	105	462905	-1.59e-05	0.69	4.03e-05	-1.22e-05	0.84	6.15e-05	9.54e-05	0.14	6.41e-05	-2.06e-05	0.54	3.36e-05
UKB-b:10086	Binary	Diagnoses - main ICD9: 5329 Unspecified duodenal ulcer, without haemorrhage or perforation	Health-related outcomes/Hospital inpatient	Summary Diagnoses	Digestive	MRC-IEU	463010	175	462835	-0.00012176	0.019	5.2e-05	-3.96e-05	0.62	7.94e-05	0.000125236	0.13	8.28e-05	6.31e-05	0.14	4.33e-05
UKB-b:8730	Binary	Diagnoses - main ICD9: 5355 Unspecified gastritis and gastroduodenitis	Health-related outcomes/Hospital inpatient	Summary Diagnoses	Digestive	MRC-IEU	463010	110	462900	-2.17e-05	0.6	4.13e-05	-4.04e-05	0.52	6.3e-05	-6.17e-05	0.35	6.56e-05	4.5e-05	0.19	3.43e-05
UKB-b:1794	Binary	Diagnoses - main ICD9: 5368 Dyspepsia and other disorders of function of stomach	Health-related outcomes/Hospital inpatient	Summary Diagnoses	Digestive	MRC-IEU	463010	262	462748	-0.000129133	0.042	6.37e-05	-8.49e-05	0.38	9.72e-05	9.34e-06	0.93	0.000101275	0.000103974	0.05	5.3e-05
UKB-b:11467	Binary	Diagnoses - main ICD9: 5409 Acute appendicitis without mention of peritonitis	Health-related outcomes/Hospital inpatient	Summary Diagnoses	Digestive	MRC-IEU	463010	221	462789	-1.41e-05	0.81	5.85e-05	-4.55e-05	0.61	8.93e-05	-5.21e-05	0.58	9.3e-05	3.98e-05	0.41	4.87e-05
UKB-b:9238	Binary	Diagnoses - main ICD9: 5509 Inguinal hernia, without mention of obstruction or gangrene	Health-related outcomes/Hospital inpatient	Summary Diagnoses	Digestive	MRC-IEU	463010	387	462623	-0.000239261	0.002	7.73e-05	-0.000233259	0.048	0.000118038	0.000217345	0.077	0.000123021	0.000169124	0.0086	6.44e-05
UKB-b:11939	Binary	Diagnoses - main ICD9: 5533 Diaphragmatic hernia, without mention of obstruction or gangrene	Health-related outcomes/Hospital inpatient	Summary Diagnoses	Digestive	MRC-IEU	463010	131	462879	-4.52e-05	0.32	4.5e-05	-3.66e-05	0.59	6.87e-05	7.19e-05	0.32	7.16e-05	2.36e-05	0.53	3.75e-05
UKB-b:15599	Binary	Diagnoses - main ICD9: 5569 Idiopathic proctocolitis	Health-related outcomes/Hospital inpatient	Summary Diagnoses	Digestive	MRC-IEU	463010	104	462906	-7.27e-05	0.07	4.01e-05	0.000106253	0.083	6.12e-05	0.000172483	0.0069	6.38e-05	-2.76e-05	0.41	3.34e-05
UKB-b:9474	Binary	Diagnoses - main ICD9: 5589 Other noninfective gastroenteritis and colitis	Health-related outcomes/Hospital inpatient	Summary Diagnoses	Digestive	MRC-IEU	463010	160	462850	1.57e-06	0.97	4.98e-05	-8.55e-05	0.26	7.6e-05	7.84e-05	0.32	7.92e-05	9.12e-06	0.83	4.14e-05
UKB-b:14240	Binary	Diagnoses - main ICD9: 5650 Anal fissure	Health-related outcomes/Hospital inpatient	Summary Diagnoses	Digestive	MRC-IEU	463010	151	462859	-8.46e-05	0.08	4.83e-05	-0.000131839	0.074	7.38e-05	0.000132605	0.085	7.69e-05	6.31e-05	0.12	4.02e-05
UKB-b:2733	Binary	Diagnoses - main ICD9: 5669 Abscess of anal and rectal regions	Health-related outcomes/Hospital inpatient	Summary Diagnoses	Digestive	MRC-IEU	463010	105	462905	-2.94e-05	0.47	4.03e-05	-2.73e-05	0.66	6.15e-05	7.56e-06	0.91	6.41e-05	3.22e-05	0.34	3.36e-05
UKB-b:16919	Binary	Diagnoses - main ICD9: 5693 Haemorrhage of rectum and anus	Health-related outcomes/Hospital inpatient	Summary Diagnoses	Digestive	MRC-IEU	463010	193	462817	-2.02e-05	0.71	5.46e-05	-3.56e-05	0.67	8.34e-05	7.1e-06	0.93	8.69e-05	3.47e-05	0.45	4.55e-05
UKB-b:9485	Binary	Diagnoses - main ICD9: 5742 Calculus of gallbladder without mention of cholecystitis	Health-related outcomes/Hospital inpatient	Summary Diagnoses	Digestive	MRC-IEU	463010	289	462721	-8.32e-05	0.21	6.68e-05	-1.13e-05	0.91	0.000102042	0.000158437	0.14	0.00010635	1.03e-05	0.85	5.56e-05
UKB-b:16209	Binary	Diagnoses - secondary ICD10: K20 Oesophagitis	Health-related outcomes/Hospital inpatient	Summary Diagnoses	Digestive	MRC-IEU	463010	2689	460321	-0.000402389	0.048	0.000203406	-0.00028832	0.35	0.000310515	0.000232577	0.47	0.000323623	0.000322421	0.057	0.000169318
UKB-b:4318	Binary	Diagnoses - secondary ICD10: K29 Gastritis and duodenitis	Health-related outcomes/Hospital inpatient	Summary Diagnoses	Digestive	MRC-IEU	463010	807	462203	-0.000193676	0.083	0.000111649	-0.000106005	0.53	0.000170441	-4.05e-05	0.82	0.000177636	0.000175334	0.059	9.29e-05
UKB-b:12556	Binary	Diagnoses - secondary ICD10: K30 Dyspepsia	Health-related outcomes/Hospital inpatient	Summary Diagnoses	Digestive	MRC-IEU	463010	2024	460986	0.000190071	0.28	0.000176596	0.000443027	0.1	0.000269588	-0.000307978	0.27	0.000280969	-0.000141754	0.33	0.000147001
UKB-b:4851	Binary	Diagnoses - secondary ICD10: K85 Acute pancreatitis	Health-related outcomes/Hospital inpatient	Summary Diagnoses	Digestive	MRC-IEU	463010	478	462532	0.00013622	0.11	8.6e-05	-0.000121441	0.35	0.000131246	9.47e-06	0.94	0.000136787	-5.94e-05	0.41	7.16e-05
UKB-b:3923	Binary	Operative procedures - main OPCS: F02.1 Excision of lesion of lip	Health-related outcomes/Hospital inpatient	Summary Operations	Digestive	MRC-IEU	463010	1194	461816	-0.000144401	0.29	0.000135764	0.000106468	0.61	0.000207255	-0.00035266	0.1	0.000216004	0.000157549	0.16	0.000113012
UKB-b:13085	Binary	Operative procedures - main OPCS: F05.3 Suture of lip	Health-related outcomes/Hospital inpatient	Summary Operations	Digestive	MRC-IEU	463010	105	462905	4.02e-05	0.32	4.03e-05	4.26e-05	0.49	6.15e-05	-3.98e-05	0.54	6.41e-05	-3.34e-05	0.32	3.36e-05
UKB-b:12269	Binary	Operative procedures - main OPCS: F06.2 Biopsy of lesion of lip	Health-related outcomes/Hospital inpatient	Summary Operations	Digestive	MRC-IEU	463010	294	462716	-0.000153718	0.023	6.74e-05	-0.000213414	0.038	0.000102944	1.29e-05	0.9	0.00010729	0.000170627	0.0024	5.61e-05
UKB-b:1939	Binary	Operative procedures - main OPCS: F09.1 Surgical removal of impacted wisdom tooth	Health-related outcomes/Hospital inpatient	Summary Operations	Digestive	MRC-IEU	463010	1705	461305	8.06e-05	0.62	0.000162134	-0.000122296	0.62	0.00024751	0.000290576	0.26	0.000257958	-8.35e-05	0.54	0.000134962
UKB-b:12311	Binary	Operative procedures - main OPCS: F09.2 Surgical removal of impacted tooth NEC	Health-related outcomes/Hospital inpatient	Summary Operations	Digestive	MRC-IEU	463010	177	462833	1.35e-05	0.8	5.23e-05	-0.000158938	0.047	7.99e-05	2.78e-05	0.74	8.33e-05	2.79e-05	0.52	4.36e-05
UKB-b:4081	Binary	Operative procedures - main OPCS: F09.3 Surgical removal of wisdom tooth NEC	Health-related outcomes/Hospital inpatient	Summary Operations	Digestive	MRC-IEU	463010	1052	461958	5.17e-05	0.68	0.000127457	0.000230189	0.24	0.000194573	-0.000258193	0.2	0.000202787	-3.62e-05	0.73	0.000106097
UKB-b:13984	Binary	Operative procedures - main OPCS: F09.4 Surgical removal of tooth NEC	Health-related outcomes/Hospital inpatient	Summary Operations	Digestive	MRC-IEU	463010	799	462211	-0.000104542	0.35	0.000111106	0.000300821	0.076	0.000169612	-6.36e-06	0.97	0.000176772	1.18e-06	0.99	9.25e-05
UKB-b:11553	Binary	Operative procedures - main OPCS: F09.5 Surgical removal of retained root of tooth	Health-related outcomes/Hospital inpatient	Summary Operations	Digestive	MRC-IEU	463010	1034	461976	-9.09e-05	0.47	0.000126371	-6.42e-05	0.74	0.000192915	7.86e-05	0.7	0.000201059	2.5e-05	0.81	0.000105193
UKB-b:10273	Binary	Operative procedures - main OPCS: F10.1 Full dental clearance	Health-related outcomes/Hospital inpatient	Summary Operations	Digestive	MRC-IEU	463010	121	462889	6.11e-05	0.16	4.33e-05	-0.00014581	0.027	6.61e-05	1.31e-05	0.85	6.88e-05	-1.1e-05	0.76	3.6e-05
UKB-b:17390	Binary	Operative procedures - main OPCS: F10.4 Extraction of multiple teeth NEC	Health-related outcomes/Hospital inpatient	Summary Operations	Digestive	MRC-IEU	463010	603	462407	-5.08e-05	0.6	9.65e-05	-9.31e-05	0.53	0.000147388	0.000180306	0.24	0.00015361	1.8e-05	0.82	8.04e-05
UKB-b:2608	Binary	Operative procedures - main OPCS: F10.9 Unspecified simple extraction of tooth	Health-related outcomes/Hospital inpatient	Summary Operations	Digestive	MRC-IEU	463010	882	462128	-7.15e-05	0.54	0.00011672	-2.45e-05	0.89	0.000178182	9.27e-05	0.62	0.000185704	1.97e-05	0.84	9.72e-05
UKB-b:9380	Binary	Operative procedures - main OPCS: F11.5 Endosseous implantation into jaw	Health-related outcomes/Hospital inpatient	Summary Operations	Digestive	MRC-IEU	463010	161	462849	-1.02e-05	0.84	4.99e-05	0.000110025	0.15	7.62e-05	-2.41e-05	0.76	7.94e-05	-3.16e-05	0.45	4.15e-05
UKB-b:8106	Binary	Operative procedures - main OPCS: F12.1 Apicectomy of tooth	Health-related outcomes/Hospital inpatient	Summary Operations	Digestive	MRC-IEU	463010	1101	461909	-2.36e-06	0.99	0.000130305	-2.69e-05	0.89	0.000198922	1.24e-05	0.95	0.000207319	3.39e-06	0.98	0.000108468
UKB-b:16575	Binary	Operative procedures - main OPCS: F18.1 Enucleation of dental cyst of jaw	Health-related outcomes/Hospital inpatient	Summary Operations	Digestive	MRC-IEU	463010	323	462687	8.66e-06	0.9	7.07e-05	6.91e-05	0.52	0.000107901	-5.55e-05	0.62	0.000112456	-2.31e-05	0.69	5.88e-05
UKB-b:14613	Binary	Operative procedures - main OPCS: F20.3 Biopsy of lesion of gingiva	Health-related outcomes/Hospital inpatient	Summary Operations	Digestive	MRC-IEU	463010	119	462891	3.55e-05	0.41	4.29e-05	7.5e-05	0.25	6.55e-05	-5.47e-05	0.42	6.83e-05	-4.01e-05	0.26	3.57e-05
UKB-b:4833	Binary	Operative procedures - main OPCS: F23.1 Excision of lesion of tongue	Health-related outcomes/Hospital inpatient	Summary Operations	Digestive	MRC-IEU	463010	574	462436	-0.000123899	0.19	9.42e-05	0.000305069	0.034	0.000143793	-0.000333951	0.026	0.000149863	8.94e-05	0.25	7.84e-05
UKB-b:19944	Binary	Operative procedures - main OPCS: F24.1 Biopsy of lesion of tongue	Health-related outcomes/Hospital inpatient	Summary Operations	Digestive	MRC-IEU	463010	649	462361	7.44e-05	0.46	0.000100151	0.000189282	0.22	0.000152888	-6.79e-05	0.67	0.000159342	-6.01e-05	0.47	8.34e-05
UKB-b:13064	Binary	Operative procedures - main OPCS: F28.1 Excision of lesion of palate	Health-related outcomes/Hospital inpatient	Summary Operations	Digestive	MRC-IEU	463010	198	462812	-4.48e-05	0.42	5.53e-05	-7.59e-06	0.93	8.45e-05	-0.0001429	0.1	8.81e-05	7.5e-05	0.1	4.61e-05
UKB-b:10124	Binary	Operative procedures - main OPCS: F32.1 Biopsy of lesion of palate	Health-related outcomes/Hospital inpatient	Summary Operations	Digestive	MRC-IEU	463010	153	462857	1.79e-05	0.71	4.87e-05	-0.000120071	0.11	7.43e-05	-4.21e-05	0.59	7.74e-05	3.21e-05	0.43	4.05e-05
UKB-b:8864	Binary	Operative procedures - main OPCS: F32.4 Operations on uvula NEC	Health-related outcomes/Hospital inpatient	Summary Operations	Digestive	MRC-IEU	463010	177	462833	-8.88e-05	0.09	5.23e-05	7.63e-05	0.34	7.99e-05	1.08e-05	0.9	8.32e-05	3.84e-05	0.38	4.36e-05
UKB-b:11877	Binary	Operative procedures - main OPCS: F32.8 Other specified other operations on palate	Health-related outcomes/Hospital inpatient	Summary Operations	Digestive	MRC-IEU	463010	421	462589	-9.45e-05	0.24	8.07e-05	-0.000168442	0.17	0.000123152	2.81e-05	0.83	0.000128351	0.00012853	0.056	6.72e-05
UKB-b:6572	Binary	Operative procedures - main OPCS: F34.1 Bilateral dissection tonsillectomy	Health-related outcomes/Hospital inpatient	Summary Operations	Digestive	MRC-IEU	463010	708	462302	2.4e-05	0.82	0.000104595	0.0001673	0.29	0.000159673	-3.55e-05	0.83	0.000166414	-4.69e-05	0.59	8.71e-05
UKB-b:2971	Binary	Operative procedures - main OPCS: F34.4 Bilateral excision of tonsil NEC	Health-related outcomes/Hospital inpatient	Summary Operations	Digestive	MRC-IEU	463010	109	462901	0.00016396	6.5e-05	4.11e-05	-1.87e-05	0.77	6.27e-05	2.24e-05	0.73	6.53e-05	-0.000112646	0.00098	3.42e-05
UKB-b:11861	Binary	Operative procedures - main OPCS: F34.9 Unspecified excision of tonsil	Health-related outcomes/Hospital inpatient	Summary Operations	Digestive	MRC-IEU	463010	149	462861	-2.75e-05	0.57	4.79e-05	0.000212169	0.0037	7.31e-05	7.58e-05	0.32	7.61e-05	-6.79e-05	0.088	3.98e-05
UKB-b:11514	Binary	Operative procedures - main OPCS: F36.2 Biopsy of lesion of tonsil	Health-related outcomes/Hospital inpatient	Summary Operations	Digestive	MRC-IEU	463010	129	462881	-4.53e-05	0.31	4.47e-05	-4.78e-05	0.48	6.82e-05	-9.46e-05	0.18	7.11e-05	6.31e-05	0.09	3.72e-05
UKB-b:18147	Binary	Operative procedures - main OPCS: F36.3 Drainage of abscess of peritonsillar region	Health-related outcomes/Hospital inpatient	Summary Operations	Digestive	MRC-IEU	463010	203	462807	1.06e-05	0.85	5.6e-05	0.000117835	0.17	8.55e-05	2.22e-05	0.8	8.92e-05	-3.59e-05	0.44	4.66e-05
UKB-b:3925	Binary	Operative procedures - main OPCS: F38.2 Excision of lesion of mouth NEC	Health-related outcomes/Hospital inpatient	Summary Operations	Digestive	MRC-IEU	463010	444	462566	-2.97e-05	0.72	8.29e-05	-1.74e-05	0.89	0.000126478	-0.000112901	0.39	0.000131817	5.62e-05	0.42	6.9e-05
UKB-b:14107	Binary	Operative procedures - main OPCS: F42.1 Biopsy of lesion of mouth NEC	Health-related outcomes/Hospital inpatient	Summary Operations	Digestive	MRC-IEU	463010	860	462150	7.88e-05	0.49	0.00011526	0.000113697	0.52	0.000175954	9.49e-05	0.6	0.000183381	-9.78e-05	0.31	9.59e-05
UKB-b:11007	Binary	Operative procedures - main OPCS: F44.2 Partial excision of parotid gland	Health-related outcomes/Hospital inpatient	Summary Operations	Digestive	MRC-IEU	463010	339	462671	2.58e-05	0.72	7.24e-05	-0.000150616	0.17	0.000110537	-1.91e-05	0.87	0.000115203	2.54e-05	0.67	6.03e-05
UKB-b:12216	Binary	Operative procedures - main OPCS: F44.3 Excision of parotid gland NEC	Health-related outcomes/Hospital inpatient	Summary Operations	Digestive	MRC-IEU	463010	108	462902	2.93e-05	0.47	4.09e-05	-0.000116119	0.063	6.24e-05	-6.76e-05	0.3	6.5e-05	3.92e-05	0.25	3.4e-05
UKB-b:13684	Binary	Operative procedures - main OPCS: F44.4 Excision of submandibular gland	Health-related outcomes/Hospital inpatient	Summary Operations	Digestive	MRC-IEU	463010	319	462691	-0.000126283	0.072	7.02e-05	4.8e-05	0.65	0.000107226	0.000135363	0.23	0.000111752	2.07e-05	0.72	5.85e-05
UKB-b:9862	Binary	Operative procedures - main OPCS: G01.1 Oesophagogastrectomy and anastomosis of oesophagus to stomach	Health-related outcomes/Hospital inpatient	Summary Operations	Digestive	MRC-IEU	463010	138	462872	-7.84e-05	0.09	4.62e-05	0.000182158	0.0098	7.05e-05	2.86e-05	0.7	7.35e-05	-5.9e-06	0.88	3.85e-05
UKB-b:6450	Binary	Operative procedures - main OPCS: G15.2 Fibreoptic endoscopic balloon dilation of oesophagus	Health-related outcomes/Hospital inpatient	Summary Operations	Digestive	MRC-IEU	463010	101	462909	-4.92e-05	0.21	3.95e-05	5.15e-05	0.39	6.03e-05	5.91e-05	0.35	6.29e-05	3.83e-06	0.91	3.29e-05
UKB-b:9051	Binary	Operative procedures - main OPCS: G15.3 Fibreoptic endoscopic dilation of oesophagus NEC	Health-related outcomes/Hospital inpatient	Summary Operations	Digestive	MRC-IEU	463010	102	462908	3.44e-06	0.93	3.97e-05	8.23e-05	0.17	6.06e-05	1.4e-06	0.98	6.32e-05	-2.59e-05	0.43	3.31e-05
UKB-b:1221	Binary	Operative procedures - main OPCS: G16.1 Diagnostic fibreoptic endoscopic examination of oesophagus and biopsy of lesion of oesophagus	Health-related outcomes/Hospital inpatient	Summary Operations	Digestive	MRC-IEU	463010	145	462865	4.06e-06	0.93	4.74e-05	-0.00010167	0.16	7.23e-05	1.35e-05	0.86	7.54e-05	2.56e-05	0.52	3.94e-05
UKB-b:2505	Binary	Operative procedures - main OPCS: G16.9 Unspecified diagnostic fibreoptic endoscopic examination of oesophagus	Health-related outcomes/Hospital inpatient	Summary Operations	Digestive	MRC-IEU	463010	386	462624	-1.93e-05	0.8	7.73e-05	-5.55e-05	0.64	0.000117943	-1.76e-05	0.89	0.000122922	2.63e-05	0.68	6.43e-05
UKB-b:13524	Binary	Operative procedures - main OPCS: G19.9 Unspecified diagnostic endoscopic examination of oesophagus using rigid oesophagoscope	Health-related outcomes/Hospital inpatient	Summary Operations	Digestive	MRC-IEU	463010	359	462651	6.66e-05	0.37	7.45e-05	-9.29e-05	0.41	0.000113754	8.11e-06	0.95	0.000118556	-1.58e-05	0.8	6.2e-05
UKB-b:17166	Binary	Operative procedures - main OPCS: G21.1 Intubation of oesophagus for pH manometry	Health-related outcomes/Hospital inpatient	Summary Operations	Digestive	MRC-IEU	463010	940	462070	-0.000161203	0.18	0.000120508	0.000153593	0.4	0.000183964	9.07e-05	0.64	0.00019173	5.05e-05	0.61	0.000100312
UKB-b:13779	Binary	Operative procedures - main OPCS: G21.2 Intubation of oesophagus for pressure manometry	Health-related outcomes/Hospital inpatient	Summary Operations	Digestive	MRC-IEU	463010	243	462767	-5.11e-05	0.4	6.13e-05	-9.32e-05	0.32	9.36e-05	-3.78e-05	0.7	9.76e-05	6.68e-05	0.19	5.1e-05
UKB-b:13126	Binary	Operative procedures - main OPCS: G24.3 Antireflux fundoplication using abdominal approach	Health-related outcomes/Hospital inpatient	Summary Operations	Digestive	MRC-IEU	463010	612	462398	3.19e-05	0.74	9.73e-05	-0.000155629	0.29	0.000148478	0.000123966	0.42	0.000154746	-4.69e-06	0.95	8.1e-05
UKB-b:1818	Binary	Operative procedures - main OPCS: G33.1 Bypass of stomach by anastomosis of stomach to jejunum NEC	Health-related outcomes/Hospital inpatient	Summary Operations	Digestive	MRC-IEU	463010	103	462907	6.2e-05	0.12	3.99e-05	-7.32e-05	0.23	6.09e-05	-3.13e-06	0.96	6.35e-05	-2.37e-05	0.48	3.32e-05
UKB-b:14248	Binary	Operative procedures - main OPCS: G43.4 Fibreoptic endoscopic sclerotherapy to lesion of upper gastrointestinal tract	Health-related outcomes/Hospital inpatient	Summary Operations	Digestive	MRC-IEU	463010	115	462895	-8.77e-05	0.038	4.22e-05	3.02e-06	0.96	6.44e-05	9.87e-05	0.14	6.71e-05	3.42e-05	0.33	3.51e-05
UKB-b:18898	Binary	Operative procedures - main OPCS: G43.6 Fibreoptic endoscopic injection therapy to lesion of upper gastrointestinal tract NEC	Health-related outcomes/Hospital inpatient	Summary Operations	Digestive	MRC-IEU	463010	108	462902	1.09e-05	0.79	4.09e-05	-4.8e-05	0.44	6.24e-05	5.15e-06	0.94	6.5e-05	3.24e-06	0.92	3.4e-05
UKB-b:4247	Binary	Operative procedures - main OPCS: G44.3 Fibreoptic endoscopic dilation of upper gastrointestinal tract NEC	Health-related outcomes/Hospital inpatient	Summary Operations	Digestive	MRC-IEU	463010	320	462690	-0.000172182	0.014	7.03e-05	0.000133199	0.21	0.000107388	2.77e-05	0.8	0.000111921	7.62e-05	0.19	5.86e-05
UKB-b:12933	Binary	Operative procedures - main OPCS: G44.5 Fibreoptic endoscopic percutaneous insertion of gastrostomy	Health-related outcomes/Hospital inpatient	Summary Operations	Digestive	MRC-IEU	463010	162	462848	1.82e-05	0.72	5.01e-05	-8.86e-05	0.25	7.64e-05	-7.69e-06	0.92	7.96e-05	1.29e-05	0.76	4.17e-05
UKB-b:3765	Binary	Operative procedures - main OPCS: G44.8 Other specified other therapeutic fibreoptic endoscopic operations on upper gastrointestinal tract	Health-related outcomes/Hospital inpatient	Summary Operations	Digestive	MRC-IEU	463010	194	462816	2.81e-05	0.61	5.48e-05	2.19e-05	0.79	8.36e-05	-0.000119163	0.17	8.72e-05	9.18e-06	0.84	4.56e-05
UKB-b:9473	Binary	Operative procedures - main OPCS: G45.1 Fibreoptic endoscopic examination of upper gastrointestinal tract and biopsy of lesion of upper gastrointestinal tract	Health-related outcomes/Hospital inpatient	Summary Operations	Digestive	MRC-IEU	463010	40003	423007	-0.000646146	0.39	0.000751417	-0.000218109	0.85	0.0011471	-0.0029508	0.014	0.00119552	0.00127354	0.042	0.000625491
UKB-b:15067	Binary	Operative procedures - main OPCS: G45.2 Fibreoptic endoscopic ultrasound examination of upper gastrointestinal tract	Health-related outcomes/Hospital inpatient	Summary Operations	Digestive	MRC-IEU	463010	283	462727	-3.54e-05	0.59	6.62e-05	1.5e-05	0.88	0.000100998	5.93e-05	0.57	0.000105262	1.23e-05	0.82	5.51e-05
UKB-b:16421	Binary	Operative procedures - main OPCS: G45.8 Other specified diagnostic fibreoptic endoscopic examination of upper gastrointestinal tract	Health-related outcomes/Hospital inpatient	Summary Operations	Digestive	MRC-IEU	463010	784	462226	6.54e-05	0.55	0.000110067	-0.000159684	0.34	0.000168027	-0.000459147	0.0087	0.00017512	0.000123755	0.18	9.16e-05
UKB-b:14372	Binary	Operative procedures - main OPCS: G45.9 Unspecified diagnostic fibreoptic endoscopic examination of upper gastrointestinal tract	Health-related outcomes/Hospital inpatient	Summary Operations	Digestive	MRC-IEU	463010	25609	437401	0.00097858	0.11	0.000611682	-2.42e-05	0.98	0.000933782	-0.00012761	0.9	0.0009732	-0.000637105	0.21	0.000509173
UKB-b:12104	Binary	Operative procedures - main OPCS: G47.8 Other specified intubation of stomach	Health-related outcomes/Hospital inpatient	Summary Operations	Digestive	MRC-IEU	463010	104	462906	-5.76e-05	0.15	4.01e-05	-8.88e-05	0.15	6.12e-05	-2.49e-05	0.7	6.38e-05	7.33e-05	0.028	3.34e-05
UKB-b:4040	Binary	Operative procedures - main OPCS: G48.8 Other specified other operations on stomach	Health-related outcomes/Hospital inpatient	Summary Operations	Digestive	MRC-IEU	463010	153	462857	5.7e-05	0.24	4.87e-05	7.49e-05	0.31	7.43e-05	-4.19e-05	0.59	7.74e-05	-4.81e-05	0.24	4.05e-05
UKB-b:902	Binary	Operative procedures - main OPCS: G69.3 Ileectomy and anastomosis of ileum to ileum	Health-related outcomes/Hospital inpatient	Summary Operations	Digestive	MRC-IEU	463010	188	462822	7.05e-05	0.19	5.39e-05	8.37e-05	0.31	8.23e-05	-3.17e-05	0.71	8.58e-05	-5.77e-05	0.2	4.49e-05
UKB-b:5885	Binary	Operative procedures - main OPCS: G69.9 Unspecified excision of ileum	Health-related outcomes/Hospital inpatient	Summary Operations	Digestive	MRC-IEU	463010	139	462871	-4.43e-05	0.34	4.64e-05	-4.35e-06	0.95	7.08e-05	-2.65e-05	0.72	7.38e-05	3.61e-05	0.35	3.86e-05
UKB-b:10613	Binary	Operative procedures - main OPCS: G75.3 Closure of ileostomy	Health-related outcomes/Hospital inpatient	Summary Operations	Digestive	MRC-IEU	463010	695	462315	5.27e-05	0.61	0.000103636	0.00021722	0.17	0.000158208	6.34e-05	0.7	0.000164887	-9.51e-05	0.27	8.63e-05
UKB-b:8321	Binary	Operative procedures - main OPCS: G80.2 Wireless capsule endoscopy	Health-related outcomes/Hospital inpatient	Summary Operations	Digestive	MRC-IEU	463010	220	462790	-0.000117138	0.045	5.83e-05	-7.45e-05	0.4	8.91e-05	-5.35e-05	0.56	9.28e-05	0.000121309	0.012	4.86e-05
UKB-b:3508	Binary	Operative procedures - main OPCS: H01.1 Emergency excision of abnormal appendix and drainage HFQ	Health-related outcomes/Hospital inpatient	Summary Operations	Digestive	MRC-IEU	463010	128	462882	6.89e-05	0.12	4.45e-05	0.00020392	0.0027	6.79e-05	-0.00011138	0.12	7.08e-05	-8.61e-05	0.02	3.7e-05
UKB-b:6164	Binary	Operative procedures - main OPCS: H01.2 Emergency excision of abnormal appendix NEC	Health-related outcomes/Hospital inpatient	Summary Operations	Digestive	MRC-IEU	463010	1923	461087	-6.44e-05	0.71	0.000172167	-7.71e-05	0.77	0.000262827	0.000426933	0.12	0.000273922	-7.36e-06	0.96	0.000143314
UKB-b:6067	Binary	Operative procedures - main OPCS: H01.3 Emergency excision of normal appendix	Health-related outcomes/Hospital inpatient	Summary Operations	Digestive	MRC-IEU	463010	192	462818	-0.000155268	0.0044	5.45e-05	7.48e-06	0.93	8.32e-05	-8.01e-05	0.36	8.67e-05	0.000120213	0.008	4.54e-05
UKB-b:16824	Binary	Operative procedures - main OPCS: H01.9 Unspecified emergency excision of appendix	Health-related outcomes/Hospital inpatient	Summary Operations	Digestive	MRC-IEU	463010	283	462727	5.59e-05	0.4	6.62e-05	-0.000152395	0.13	0.000100992	0.00011178	0.29	0.000105256	-2.73e-05	0.62	5.51e-05
UKB-b:7970	Binary	Operative procedures - main OPCS: H02.1 Interval appendicectomy	Health-related outcomes/Hospital inpatient	Summary Operations	Digestive	MRC-IEU	463010	120	462890	5.43e-05	0.21	4.31e-05	-4.48e-05	0.5	6.58e-05	-3.9e-05	0.57	6.86e-05	-1.19e-05	0.74	3.59e-05
UKB-b:15805	Binary	Operative procedures - main OPCS: H02.9 Unspecified other excision of appendix	Health-related outcomes/Hospital inpatient	Summary Operations	Digestive	MRC-IEU	463010	508	462502	0.000146705	0.098	8.86e-05	-0.000107832	0.43	0.000135277	-0.000259263	0.066	0.000140987	1.84e-05	0.8	7.38e-05
UKB-b:8445	Binary	Operative procedures - main OPCS: H04.1 Panproctocolectomy and ileostomy	Health-related outcomes/Hospital inpatient	Summary Operations	Digestive	MRC-IEU	463010	128	462882	-7.13e-06	0.87	4.45e-05	-4.55e-05	0.5	6.79e-05	1.63e-05	0.82	7.08e-05	1.54e-05	0.68	3.7e-05
UKB-b:363	Binary	Operative procedures - main OPCS: H07.1 Right hemicolectomy and end to end anastomosis of ileum to colon	Health-related outcomes/Hospital inpatient	Summary Operations	Digestive	MRC-IEU	463010	328	462682	-2.89e-05	0.69	7.12e-05	-0.000242588	0.026	0.000108728	2.76e-05	0.81	0.000113318	8.42e-05	0.16	5.93e-05
UKB-b:2933	Binary	Operative procedures - main OPCS: H07.2 Right hemicolectomy and side to side anastomosis of ileum to transverse colon	Health-related outcomes/Hospital inpatient	Summary Operations	Digestive	MRC-IEU	463010	257	462753	-2.79e-05	0.66	6.3e-05	-4.41e-05	0.65	9.62e-05	-2.86e-05	0.78	0.000100307	3.89e-05	0.46	5.25e-05
UKB-b:3861	Binary	Operative procedures - main OPCS: H07.3 Right hemicolectomy and anastomosis NEC	Health-related outcomes/Hospital inpatient	Summary Operations	Digestive	MRC-IEU	463010	337	462673	-8.26e-05	0.25	7.22e-05	-2.48e-05	0.82	0.000110217	2.73e-05	0.81	0.00011487	7.11e-05	0.24	6.01e-05
UKB-b:357	Binary	Operative procedures - main OPCS: H07.9 Unspecified other excision of right hemicolon	Health-related outcomes/Hospital inpatient	Summary Operations	Digestive	MRC-IEU	463010	110	462900	2.54e-05	0.54	4.13e-05	-5.34e-05	0.4	6.3e-05	-8.88e-05	0.18	6.56e-05	1.91e-05	0.58	3.43e-05
UKB-b:10090	Binary	Operative procedures - main OPCS: H10.2 Sigmoid colectomy and anastomosis of colon to rectum	Health-related outcomes/Hospital inpatient	Summary Operations	Digestive	MRC-IEU	463010	132	462878	-3.21e-05	0.48	4.52e-05	-3.7e-05	0.59	6.9e-05	-6.49e-05	0.37	7.19e-05	5.26e-05	0.16	3.76e-05
UKB-b:8890	Binary	Operative procedures - main OPCS: H10.3 Sigmoid colectomy and anastomosis NEC	Health-related outcomes/Hospital inpatient	Summary Operations	Digestive	MRC-IEU	463010	195	462815	-4.21e-05	0.44	5.49e-05	-0.000132753	0.11	8.38e-05	-4.82e-05	0.58	8.74e-05	6.97e-05	0.13	4.57e-05
UKB-b:1854	Binary	Operative procedures - main OPCS: H15.4 Closure of colostomy	Health-related outcomes/Hospital inpatient	Summary Operations	Digestive	MRC-IEU	463010	318	462692	2.27e-05	0.75	7.01e-05	-6.49e-05	0.54	0.000107053	-0.000110443	0.32	0.000111572	3.78e-05	0.52	5.84e-05
UKB-b:1511	Binary	Operative procedures - main OPCS: H20.1 Fibreoptic endoscopic snare resection of lesion of colon	Health-related outcomes/Hospital inpatient	Summary Operations	Digestive	MRC-IEU	463010	5243	457767	-0.000428822	0.13	0.00028309	-0.000106181	0.81	0.00043216	-0.00120578	0.0074	0.000450403	0.00065551	0.0054	0.000235648
UKB-b:752	Binary	Operative procedures - main OPCS: H20.2 Fibreoptic endoscopic cauterisation of lesion of colon	Health-related outcomes/Hospital inpatient	Summary Operations	Digestive	MRC-IEU	463010	1899	461111	-0.000471094	0.0059	0.000171087	-0.000137012	0.6	0.000261178	0.00016104	0.55	0.000272203	0.00035046	0.014	0.000142415
UKB-b:1640	Binary	Operative procedures - main OPCS: H20.4 Fibreoptic endoscopic destruction of lesion of colon NEC	Health-related outcomes/Hospital inpatient	Summary Operations	Digestive	MRC-IEU	463010	213	462797	-4.65e-05	0.42	5.74e-05	-2.39e-05	0.79	8.76e-05	1.74e-05	0.85	9.13e-05	2.76e-05	0.56	4.78e-05
UKB-b:14893	Binary	Operative procedures - main OPCS: H20.5 Fibreoptic endoscopic submucosal resection of lesion of colon	Health-related outcomes/Hospital inpatient	Summary Operations	Digestive	MRC-IEU	463010	403	462607	3.19e-05	0.69	7.89e-05	5.31e-05	0.66	0.000120502	0.000115927	0.36	0.000125589	-6.55e-05	0.32	6.57e-05
UKB-b:1044	Binary	Operative procedures - main OPCS: H20.6 Fibreoptic endoscopic resection of lesion of colon NEC	Health-related outcomes/Hospital inpatient	Summary Operations	Digestive	MRC-IEU	463010	1581	461429	-0.00011597	0.46	0.000156166	0.000286275	0.23	0.0002384	-0.000487442	0.05	0.000248464	0.00013555	0.3	0.000129995
UKB-b:4898	Binary	Operative procedures - main OPCS: H20.8 Other specified endoscopic extirpation of lesion of colon	Health-related outcomes/Hospital inpatient	Summary Operations	Digestive	MRC-IEU	463010	457	462553	-0.000104516	0.21	8.41e-05	8.59e-07	0.99	0.000128322	-2.06e-05	0.88	0.000133739	7.81e-05	0.26	7e-05
UKB-b:4904	Binary	Operative procedures - main OPCS: H20.9 Unspecified endoscopic extirpation of lesion of colon	Health-related outcomes/Hospital inpatient	Summary Operations	Digestive	MRC-IEU	463010	526	462484	-0.000195055	0.031	9.02e-05	-1.53e-05	0.91	0.000137658	-4.93e-05	0.73	0.000143469	0.000155663	0.038	7.51e-05
UKB-b:9340	Binary	Operative procedures - main OPCS: H22.1 Diagnostic fibreoptic endoscopic examination of colon and biopsy of lesion of colon	Health-related outcomes/Hospital inpatient	Summary Operations	Digestive	MRC-IEU	463010	17244	445766	-0.000867186	0.087	0.000506912	-0.000565109	0.47	0.000773841	0.0006286	0.44	0.000806508	0.000662567	0.12	0.000421961
UKB-b:14581	Binary	Operative procedures - main OPCS: H22.8 Other specified diagnostic endoscopic examination of colon	Health-related outcomes/Hospital inpatient	Summary Operations	Digestive	MRC-IEU	463010	291	462719	-3.86e-05	0.57	6.71e-05	-7.24e-05	0.48	0.000102426	3.47e-05	0.74	0.00010675	4.8e-05	0.39	5.59e-05
UKB-b:15860	Binary	Operative procedures - main OPCS: H22.9 Unspecified diagnostic endoscopic examination of colon	Health-related outcomes/Hospital inpatient	Summary Operations	Digestive	MRC-IEU	463010	24252	438758	-0.000677229	0.26	0.000596166	-0.000828415	0.36	0.000910095	-0.00128923	0.17	0.000948514	0.00111423	0.025	0.000496257
UKB-b:15352	Binary	Operative procedures - main OPCS: H23.1 Endoscopic snare resection of lesion of lower bowel using fibreoptic sigmoidoscope	Health-related outcomes/Hospital inpatient	Summary Operations	Digestive	MRC-IEU	463010	1399	461611	-4.22e-06	0.98	0.000146919	-0.000160858	0.47	0.000224284	-3.52e-05	0.88	0.000233752	6.65e-05	0.59	0.000122298
UKB-b:19186	Binary	Operative procedures - main OPCS: H23.2 Endoscopic cauterisation of lesion of lower bowel using fibreoptic sigmoidoscope	Health-related outcomes/Hospital inpatient	Summary Operations	Digestive	MRC-IEU	463010	494	462516	-0.000195186	0.026	8.74e-05	-0.000206828	0.12	0.000133415	-8.29e-05	0.55	0.000139047	0.00022116	0.0024	7.27e-05
UKB-b:12768	Binary	Operative procedures - main OPCS: H23.4 Endoscopic destruction of lesion of lower bowel using fibreoptic sigmoidoscope NEC	Health-related outcomes/Hospital inpatient	Summary Operations	Digestive	MRC-IEU	463010	109	462901	-3.83e-05	0.35	4.11e-05	8.16e-05	0.19	6.27e-05	-6.96e-05	0.29	6.53e-05	2.22e-05	0.52	3.42e-05
UKB-b:18043	Binary	Operative procedures - main OPCS: H23.6 Endoscopic resection of lesion of lower bowel using fibreoptic sigmoidoscope NEC	Health-related outcomes/Hospital inpatient	Summary Operations	Digestive	MRC-IEU	463010	305	462705	-4.52e-05	0.51	6.87e-05	-1.05e-05	0.92	0.000104858	-0.000121414	0.27	0.000109284	6.49e-05	0.26	5.72e-05
UKB-b:20397	Binary	Operative procedures - main OPCS: H23.8 Other specified endoscopic extirpation of lesion of lower bowel using fibreoptic sigmoidoscope	Health-related outcomes/Hospital inpatient	Summary Operations	Digestive	MRC-IEU	463010	154	462856	3.13e-05	0.52	4.88e-05	-5.11e-06	0.95	7.45e-05	-0.000115629	0.14	7.77e-05	8.45e-06	0.84	4.06e-05
UKB-b:19341	Binary	Operative procedures - main OPCS: H23.9 Unspecified endoscopic extirpation of lesion of lower bowel using fibreoptic sigmoidoscope	Health-related outcomes/Hospital inpatient	Summary Operations	Digestive	MRC-IEU	463010	234	462776	-3.23e-05	0.59	6.02e-05	7.23e-06	0.94	9.18e-05	-2.63e-05	0.78	9.57e-05	3.05e-05	0.54	5.01e-05
UKB-b:8131	Binary	Operative procedures - main OPCS: H25.1 Diagnostic endoscopic examination of lower bowel and biopsy of lesion of lower bowel using fibreoptic sigmoidoscope	Health-related outcomes/Hospital inpatient	Summary Operations	Digestive	MRC-IEU	463010	7880	455130	-0.000638353	0.065	0.000346269	-0.000664986	0.21	0.000528608	-6.31e-06	0.99	0.000550923	0.000705419	0.014	0.00028824
UKB-b:6847	Binary	Operative procedures - main OPCS: H25.8 Other specified diagnostic endoscopic examination of lower bowel using fibreoptic sigmoidoscope	Health-related outcomes/Hospital inpatient	Summary Operations	Digestive	MRC-IEU	463010	320	462690	-6.55e-05	0.35	7.03e-05	-6.43e-06	0.95	0.000107384	-0.000100506	0.37	0.000111917	6.93e-05	0.24	5.86e-05
UKB-b:3211	Binary	Operative procedures - main OPCS: H25.9 Unspecified diagnostic endoscopic examination of lower bowel using fibreoptic sigmoidoscope	Health-related outcomes/Hospital inpatient	Summary Operations	Digestive	MRC-IEU	463010	17350	445660	-0.00210297	3.5e-05	0.000508347	0.000532176	0.49	0.000776032	-0.00194803	0.016	0.000808791	0.00187553	9.3e-06	0.000423155
UKB-b:14969	Binary	Operative procedures - main OPCS: H28.1 Diagnostic endoscopic examination of sigmoid colon and biopsy of lesion of sigmoid colon using rigid sigmoidoscope	Health-related outcomes/Hospital inpatient	Summary Operations	Digestive	MRC-IEU	463010	247	462763	-9.4e-05	0.13	6.18e-05	0.000219319	0.02	9.44e-05	-4.23e-05	0.67	9.84e-05	1.95e-05	0.7	5.15e-05
UKB-b:13639	Binary	Operative procedures - main OPCS: H28.9 Unspecified diagnostic endoscopic examination of sigmoid colon using rigid sigmoidoscope	Health-related outcomes/Hospital inpatient	Summary Operations	Digestive	MRC-IEU	463010	1454	461556	-0.000154007	0.3	0.000149776	0.000656318	0.0041	0.000228645	-0.000323746	0.17	0.000238297	1.89e-05	0.88	0.000124676
UKB-b:3049	Binary	Operative procedures - main OPCS: H33.1 Abdominoperineal excision of rectum and end colostomy	Health-related outcomes/Hospital inpatient	Summary Operations	Digestive	MRC-IEU	463010	215	462795	-8.34e-06	0.89	5.77e-05	-4.55e-05	0.61	8.8e-05	-5.51e-05	0.55	9.18e-05	3.71e-05	0.44	4.8e-05
UKB-b:2320	Binary	Operative procedures - main OPCS: H33.3 Anterior resection of rectum and anastomosis of colon to rectum using staples	Health-related outcomes/Hospital inpatient	Summary Operations	Digestive	MRC-IEU	463010	442	462568	5.42e-07	0.99	8.27e-05	4.66e-05	0.71	0.000126199	4.4e-06	0.97	0.000131526	4.96e-08	1	6.88e-05
UKB-b:19197	Binary	Operative procedures - main OPCS: H33.4 Anterior resection of rectum and anastomosis NEC	Health-related outcomes/Hospital inpatient	Summary Operations	Digestive	MRC-IEU	463010	459	462551	3.6e-05	0.67	8.42e-05	0.000168976	0.19	0.000128593	1.21e-06	0.99	0.000134021	-6.6e-05	0.35	7.01e-05
UKB-b:6205	Binary	Operative procedures - main OPCS: H33.5 Rectosigmoidectomy and closure of rectal stump and exteriorisation of bowel	Health-related outcomes/Hospital inpatient	Summary Operations	Digestive	MRC-IEU	463010	287	462723	-5.98e-05	0.37	6.66e-05	-9.3e-05	0.36	0.000101707	-0.00020313	0.055	0.000106001	0.000133333	0.016	5.55e-05
UKB-b:17050	Binary	Operative procedures - main OPCS: H33.6 Anterior resection of rectum and exteriorisation of bowel	Health-related outcomes/Hospital inpatient	Summary Operations	Digestive	MRC-IEU	463010	261	462749	-2.4e-05	0.71	6.35e-05	1.95e-05	0.84	9.7e-05	0.000185299	0.067	0.000101083	-4e-05	0.45	5.29e-05
UKB-b:19394	Binary	Operative procedures - main OPCS: H41.2 Peranal excision of lesion of rectum	Health-related outcomes/Hospital inpatient	Summary Operations	Digestive	MRC-IEU	463010	380	462630	-7.56e-05	0.32	7.67e-05	8.16e-05	0.49	0.000117015	-3.39e-05	0.78	0.000121955	2.62e-05	0.68	6.38e-05
UKB-b:16273	Binary	Operative procedures - main OPCS: H44.4 Examination of rectum under anaesthetic	Health-related outcomes/Hospital inpatient	Summary Operations	Digestive	MRC-IEU	463010	704	462306	-5.53e-05	0.6	0.000104308	0.000284088	0.074	0.000159235	-0.000155645	0.35	0.000165957	1.05e-05	0.9	8.68e-05
UKB-b:5799	Binary	Operative procedures - main OPCS: H46.3 Intubation of rectum for pressure manometry	Health-related outcomes/Hospital inpatient	Summary Operations	Digestive	MRC-IEU	463010	538	462472	4.91e-05	0.59	9.12e-05	3.8e-05	0.78	0.000139196	1.69e-05	0.91	0.000145072	-5.81e-05	0.44	7.59e-05
UKB-b:13526	Binary	Operative procedures - main OPCS: H48.1 Excision of polyp of anus	Health-related outcomes/Hospital inpatient	Summary Operations	Digestive	MRC-IEU	463010	586	462424	-6.84e-05	0.47	9.52e-05	-3.77e-05	0.8	0.000145277	3.27e-05	0.83	0.00015141	4.3e-05	0.59	7.92e-05
UKB-b:8792	Binary	Operative procedures - main OPCS: H48.2 Excision of skin tag of anus	Health-related outcomes/Hospital inpatient	Summary Operations	Digestive	MRC-IEU	463010	1186	461824	-2.42e-05	0.86	0.000135299	3.59e-05	0.86	0.000206545	0.000332633	0.12	0.000215264	-5.71e-05	0.61	0.000112625
UKB-b:8168	Binary	Operative procedures - main OPCS: H48.8 Other specified excision of lesion of anus	Health-related outcomes/Hospital inpatient	Summary Operations	Digestive	MRC-IEU	463010	108	462902	-5.61e-05	0.17	4.09e-05	-1.61e-05	0.8	6.24e-05	6.09e-05	0.35	6.5e-05	3.34e-05	0.33	3.4e-05
UKB-b:7284	Binary	Operative procedures - main OPCS: H51.1 Haemorrhoidectomy	Health-related outcomes/Hospital inpatient	Summary Operations	Digestive	MRC-IEU	463010	2321	460689	-0.000652303	0.00056	0.00018906	-0.000522481	0.07	0.000288615	-0.000967766	0.0013	0.000300799	0.000882476	2.1e-08	0.000157376
UKB-b:14532	Binary	Operative procedures - main OPCS: H51.3 Stapled haemorrhoidectomy	Health-related outcomes/Hospital inpatient	Summary Operations	Digestive	MRC-IEU	463010	247	462763	-7.97e-05	0.2	6.18e-05	2.26e-05	0.81	9.44e-05	-0.000168852	0.086	9.84e-05	8.14e-05	0.11	5.15e-05
UKB-b:7512	Binary	Operative procedures - main OPCS: H52.3 Injection of sclerosing substance into haemorrhoid	Health-related outcomes/Hospital inpatient	Summary Operations	Digestive	MRC-IEU	463010	746	462264	-0.000341312	0.0015	0.000107381	-3.69e-06	0.98	0.000163926	-0.000133513	0.43	0.000170846	0.000259455	0.0037	8.94e-05
UKB-b:3752	Binary	Operative procedures - main OPCS: H52.4 Rubber band ligation of haemorrhoid	Health-related outcomes/Hospital inpatient	Summary Operations	Digestive	MRC-IEU	463010	3212	459798	-0.00108787	9.8e-07	0.000222174	-0.00011068	0.74	0.000339167	-0.00134575	0.00014	0.000353484	0.00113007	9.9e-10	0.000184941
UKB-b:16773	Binary	Operative procedures - main OPCS: H52.8 Other specified destruction of haemorrhoid	Health-related outcomes/Hospital inpatient	Summary Operations	Digestive	MRC-IEU	463010	116	462894	-1.37e-05	0.75	4.24e-05	3.19e-05	0.62	6.47e-05	-1.52e-05	0.82	6.74e-05	5.96e-06	0.87	3.53e-05
UKB-b:9611	Binary	Operative procedures - main OPCS: H53.1 Evacuation of perianal haematoma	Health-related outcomes/Hospital inpatient	Summary Operations	Digestive	MRC-IEU	463010	114	462896	-7.41e-06	0.86	4.2e-05	3.74e-05	0.56	6.41e-05	-6.34e-05	0.34	6.68e-05	1.3e-05	0.71	3.5e-05
UKB-b:36	Binary	Operative procedures - main OPCS: H54.1 Anorectal stretch	Health-related outcomes/Hospital inpatient	Summary Operations	Digestive	MRC-IEU	463010	291	462719	-0.000141875	0.034	6.71e-05	2.73e-07	1	0.000102412	-5.47e-05	0.61	0.000106735	0.000113071	0.043	5.58e-05
UKB-b:11301	Binary	Operative procedures - main OPCS: H55.1 Laying open of low anal fistula	Health-related outcomes/Hospital inpatient	Summary Operations	Digestive	MRC-IEU	463010	202	462808	-4.11e-05	0.46	5.59e-05	1.67e-05	0.85	8.53e-05	-1.01e-05	0.91	8.89e-05	2.41e-05	0.6	4.65e-05
UKB-b:10709	Binary	Operative procedures - main OPCS: H55.3 Laying open of anal fistula NEC	Health-related outcomes/Hospital inpatient	Summary Operations	Digestive	MRC-IEU	463010	529	462481	-1.38e-05	0.88	9.04e-05	0.000225945	0.1	0.00013802	-5.64e-05	0.7	0.000143846	-5.72e-05	0.45	7.53e-05
UKB-b:6597	Binary	Operative procedures - main OPCS: H55.4 Insertion of seton into high anal fistula and partial laying open of track HFQ	Health-related outcomes/Hospital inpatient	Summary Operations	Digestive	MRC-IEU	463010	245	462765	-2.48e-05	0.69	6.16e-05	0.000201633	0.032	9.4e-05	5.24e-05	0.59	9.79e-05	-5.4e-05	0.29	5.12e-05
UKB-b:16579	Binary	Operative procedures - main OPCS: H55.8 Other specified other operations on perianal region	Health-related outcomes/Hospital inpatient	Summary Operations	Digestive	MRC-IEU	463010	302	462708	6.13e-05	0.37	6.83e-05	-1.43e-05	0.89	0.000104324	-9.46e-05	0.38	0.000108728	-3.36e-06	0.95	5.69e-05
UKB-b:1950	Binary	Operative procedures - main OPCS: H56.1 Biopsy of lesion of anus	Health-related outcomes/Hospital inpatient	Summary Operations	Digestive	MRC-IEU	463010	144	462866	7.72e-05	0.1	4.72e-05	-5.31e-05	0.46	7.21e-05	1.3e-05	0.86	7.51e-05	-4.52e-05	0.25	3.93e-05
UKB-b:81	Binary	Operative procedures - main OPCS: H56.2 Lateral sphincterotomy of anus	Health-related outcomes/Hospital inpatient	Summary Operations	Digestive	MRC-IEU	463010	632	462378	0.000109289	0.27	9.89e-05	7.31e-06	0.96	0.00015092	0.000167964	0.29	0.000157291	-0.000120681	0.14	8.23e-05
UKB-b:1494	Binary	Operative procedures - main OPCS: H56.4 Excision of anal fissure	Health-related outcomes/Hospital inpatient	Summary Operations	Digestive	MRC-IEU	463010	115	462895	5.31e-05	0.21	4.22e-05	-4.87e-05	0.45	6.44e-05	-1.25e-05	0.85	6.71e-05	-1.72e-05	0.62	3.51e-05
UKB-b:3685	Binary	Operative procedures - main OPCS: H56.8 Other specified other operations on anus	Health-related outcomes/Hospital inpatient	Summary Operations	Digestive	MRC-IEU	463010	441	462569	4.31e-05	0.6	8.26e-05	4.64e-05	0.71	0.00012606	0.000151214	0.25	0.000131382	-8.88e-05	0.2	6.87e-05
UKB-b:15274	Binary	Operative procedures - main OPCS: H58.1 Drainage of ischiorectal abscess	Health-related outcomes/Hospital inpatient	Summary Operations	Digestive	MRC-IEU	463010	161	462849	5.54e-05	0.27	4.99e-05	0.0001467	0.054	7.62e-05	-8.97e-06	0.91	7.94e-05	-8.23e-05	0.048	4.15e-05
UKB-b:7989	Binary	Operative procedures - main OPCS: H58.2 Drainage of perianal abscess	Health-related outcomes/Hospital inpatient	Summary Operations	Digestive	MRC-IEU	463010	874	462136	-0.00021762	0.061	0.000116172	0.000153929	0.39	0.000177347	-0.000197436	0.29	0.000184833	0.000154453	0.11	9.67e-05
UKB-b:13228	Binary	Operative procedures - main OPCS: H59.4 Excision of pilonidal sinus and suture HFQ	Health-related outcomes/Hospital inpatient	Summary Operations	Digestive	MRC-IEU	463010	123	462887	-9.97e-06	0.82	4.36e-05	7.79e-05	0.24	6.66e-05	-1.08e-05	0.88	6.94e-05	-1.35e-05	0.71	3.63e-05
UKB-b:19477	Binary	Operative procedures - main OPCS: H59.9 Unspecified excision of pilonidal sinus	Health-related outcomes/Hospital inpatient	Summary Operations	Digestive	MRC-IEU	463010	116	462894	-1.24e-05	0.77	4.24e-05	0.000117004	0.07	6.47e-05	-1.38e-05	0.84	6.74e-05	-2.58e-05	0.46	3.53e-05
UKB-b:2908	Binary	Operative procedures - main OPCS: H60.3 Drainage of pilonidal sinus	Health-related outcomes/Hospital inpatient	Summary Operations	Digestive	MRC-IEU	463010	160	462850	-6.67e-05	0.18	4.98e-05	2.01e-05	0.79	7.59e-05	-4.33e-05	0.58	7.92e-05	5.42e-05	0.19	4.14e-05
UKB-b:9520	Binary	Operative procedures - main OPCS: J02.3 Resection of segment of liver	Health-related outcomes/Hospital inpatient	Summary Operations	Digestive	MRC-IEU	463010	106	462904	-7.26e-05	0.073	4.05e-05	5.62e-06	0.93	6.18e-05	-8.1e-06	0.9	6.44e-05	5.23e-05	0.12	3.37e-05
UKB-b:451	Binary	Operative procedures - main OPCS: J13.1 Percutaneous transvascular biopsy of lesion of liver	Health-related outcomes/Hospital inpatient	Summary Operations	Digestive	MRC-IEU	463010	107	462903	-3.02e-05	0.46	4.07e-05	8.84e-05	0.15	6.21e-05	2.21e-05	0.73	6.47e-05	-9.86e-06	0.77	3.39e-05
UKB-b:18297	Binary	Operative procedures - main OPCS: J13.2 Percutaneous biopsy of lesion of liver NEC	Health-related outcomes/Hospital inpatient	Summary Operations	Digestive	MRC-IEU	463010	1291	461719	-0.000128124	0.36	0.000141154	-0.000154888	0.47	0.000215483	0.000238386	0.29	0.000224579	3.44e-05	0.77	0.000117499
UKB-b:17840	Binary	Operative procedures - main OPCS: J14.1 Biopsy of liver NEC	Health-related outcomes/Hospital inpatient	Summary Operations	Digestive	MRC-IEU	463010	340	462670	-0.000131416	0.07	7.25e-05	0.000101289	0.36	0.000110714	-1.17e-05	0.92	0.000115388	5.46e-05	0.37	6.04e-05
UKB-b:14723	Binary	Operative procedures - main OPCS: J18.2 Total cholecystectomy and exploration of common bile duct	Health-related outcomes/Hospital inpatient	Summary Operations	Digestive	MRC-IEU	463010	242	462768	-5.3e-05	0.39	6.12e-05	5.46e-05	0.56	9.34e-05	-0.000118581	0.22	9.73e-05	4.79e-05	0.35	5.09e-05
UKB-b:13803	Binary	Operative procedures - main OPCS: J18.3 Total cholecystectomy NEC	Health-related outcomes/Hospital inpatient	Summary Operations	Digestive	MRC-IEU	463010	10361	452649	0.00123344	0.0018	0.000395016	-0.00172513	0.0042	0.000603024	0.00096933	0.12	0.00062848	-0.000596943	0.069	0.000328817
UKB-b:18085	Binary	Operative procedures - main OPCS: J18.5 Partial cholecystectomy NEC	Health-related outcomes/Hospital inpatient	Summary Operations	Digestive	MRC-IEU	463010	103	462907	2.82e-05	0.48	3.99e-05	-8.8e-05	0.15	6.09e-05	-5.48e-05	0.39	6.35e-05	2.3e-05	0.49	3.32e-05
UKB-b:2883	Binary	Operative procedures - main OPCS: J38.1 Endoscopic sphincterotomy of sphincter of Oddi and removal of calculus HFQ	Health-related outcomes/Hospital inpatient	Summary Operations	Digestive	MRC-IEU	463010	816	462194	0.000182808	0.1	0.000112279	-0.000119748	0.48	0.000171403	5.09e-05	0.78	0.000178639	-0.000105327	0.26	9.35e-05
UKB-b:5420	Binary	Operative procedures - main OPCS: J38.2 Endoscopic sphincterotomy of sphincter of Oddi and insertion of tubal prosthesis into bile duct	Health-related outcomes/Hospital inpatient	Summary Operations	Digestive	MRC-IEU	463010	186	462824	1.78e-05	0.74	5.36e-05	-7.97e-05	0.33	8.19e-05	-0.000136844	0.11	8.54e-05	5.13e-05	0.25	4.47e-05
UKB-b:11937	Binary	Operative procedures - main OPCS: J38.9 Unspecified endoscopic incision of sphincter of Oddi	Health-related outcomes/Hospital inpatient	Summary Operations	Digestive	MRC-IEU	463010	293	462717	8.65e-05	0.2	6.73e-05	-4.99e-05	0.63	0.00010276	0.000106989	0.32	0.000107098	-7.71e-05	0.17	5.6e-05
UKB-b:11067	Binary	Operative procedures - main OPCS: J40.2 Endoscopic retrograde insertion of tubal prosthesis into bile duct NEC	Health-related outcomes/Hospital inpatient	Summary Operations	Digestive	MRC-IEU	463010	161	462849	-1.59e-05	0.75	4.99e-05	-8.67e-05	0.26	7.62e-05	0.000136719	0.085	7.94e-05	-3.58e-06	0.93	4.15e-05
UKB-b:2322	Binary	Operative procedures - main OPCS: J40.4 Endoscopic retrograde removal of tubal prosthesis from bile duct	Health-related outcomes/Hospital inpatient	Summary Operations	Digestive	MRC-IEU	463010	130	462880	-2.13e-05	0.63	4.48e-05	-0.000167628	0.014	6.85e-05	-6.14e-05	0.39	7.14e-05	7.32e-05	0.05	3.73e-05
UKB-b:16392	Binary	Operative procedures - main OPCS: J41.1 Endoscopic retrograde extraction of calculus from bile duct	Health-related outcomes/Hospital inpatient	Summary Operations	Digestive	MRC-IEU	463010	114	462896	1.2e-06	0.98	4.2e-05	4.5e-06	0.94	6.41e-05	8.69e-06	0.9	6.68e-05	-7.93e-06	0.82	3.5e-05
UKB-b:16103	Binary	Operative procedures - main OPCS: J43.9 Unspecified diagnostic endoscopic retrograde examination of bile duct and pancreatic duct	Health-related outcomes/Hospital inpatient	Summary Operations	Digestive	MRC-IEU	463010	1022	461988	-4.1e-05	0.74	0.000125615	0.000207458	0.28	0.000191761	0.000124929	0.53	0.000199856	-4.91e-05	0.64	0.000104564
UKB-b:1236	Binary	Operative procedures - main OPCS: J74.9 Unspecified endoscopic ultrasound examination of pancreas	Health-related outcomes/Hospital inpatient	Summary Operations	Digestive	MRC-IEU	463010	174	462836	8.78e-06	0.87	5.19e-05	2.59e-07	1	7.92e-05	5.1e-05	0.54	8.26e-05	-1.77e-05	0.68	4.32e-05
UKB-b:15185	Binary	Operative procedures - secondary OPCS: F09.3 Surgical removal of wisdom tooth NEC	Health-related outcomes/Hospital inpatient	Summary Operations	Digestive	MRC-IEU	463010	137	462873	3.05e-05	0.51	4.6e-05	-6.78e-05	0.34	7.03e-05	1.26e-05	0.86	7.33e-05	-7.53e-06	0.84	3.83e-05
UKB-b:7360	Binary	Operative procedures - secondary OPCS: F09.4 Surgical removal of tooth NEC	Health-related outcomes/Hospital inpatient	Summary Operations	Digestive	MRC-IEU	463010	244	462766	6.9e-05	0.26	6.14e-05	8.49e-05	0.37	9.38e-05	0.00025675	0.0086	9.77e-05	-0.000144897	0.0046	5.11e-05
UKB-b:7622	Binary	Operative procedures - secondary OPCS: F09.5 Surgical removal of retained root of tooth	Health-related outcomes/Hospital inpatient	Summary Operations	Digestive	MRC-IEU	463010	134	462876	0.000118958	0.009	4.55e-05	-2.62e-05	0.71	6.95e-05	2e-05	0.78	7.24e-05	-6.84e-05	0.071	3.79e-05
UKB-b:18293	Binary	Operative procedures - secondary OPCS: F10.4 Extraction of multiple teeth NEC	Health-related outcomes/Hospital inpatient	Summary Operations	Digestive	MRC-IEU	463010	171	462839	3.4e-05	0.51	5.14e-05	-4.44e-05	0.57	7.85e-05	2.38e-05	0.77	8.18e-05	-1.45e-05	0.73	4.28e-05
UKB-b:15849	Binary	Operative procedures - secondary OPCS: F10.9 Unspecified simple extraction of tooth	Health-related outcomes/Hospital inpatient	Summary Operations	Digestive	MRC-IEU	463010	196	462814	-9.36e-06	0.86	5.51e-05	0.00016404	0.051	8.41e-05	-6.96e-05	0.43	8.76e-05	-3.04e-05	0.51	4.58e-05
UKB-b:7884	Binary	Operative procedures - secondary OPCS: F12.1 Apicectomy of tooth	Health-related outcomes/Hospital inpatient	Summary Operations	Digestive	MRC-IEU	463010	131	462879	3.94e-05	0.38	4.5e-05	0.000130704	0.057	6.87e-05	4.65e-06	0.95	7.16e-05	-7.53e-05	0.044	3.75e-05
UKB-b:5356	Binary	Operative procedures - secondary OPCS: F12.2 Root canal therapy to tooth	Health-related outcomes/Hospital inpatient	Summary Operations	Digestive	MRC-IEU	463010	527	462483	-1.93e-05	0.83	9.02e-05	4.55e-05	0.74	0.000137655	-5.02e-05	0.73	0.000143466	1.65e-05	0.83	7.51e-05
UKB-b:18985	Binary	Operative procedures - secondary OPCS: F18.1 Enucleation of dental cyst of jaw	Health-related outcomes/Hospital inpatient	Summary Operations	Digestive	MRC-IEU	463010	204	462806	5.29e-05	0.35	5.62e-05	7.82e-05	0.36	8.58e-05	-7.39e-05	0.41	8.94e-05	-3.15e-05	0.5	4.68e-05
UKB-b:11278	Binary	Operative procedures - secondary OPCS: F24.1 Biopsy of lesion of tongue	Health-related outcomes/Hospital inpatient	Summary Operations	Digestive	MRC-IEU	463010	138	462872	5.87e-05	0.2	4.62e-05	-1.78e-05	0.8	7.05e-05	-2.75e-05	0.71	7.35e-05	-3.09e-05	0.42	3.85e-05
UKB-b:16660	Binary	Operative procedures - secondary OPCS: F32.4 Operations on uvula NEC	Health-related outcomes/Hospital inpatient	Summary Operations	Digestive	MRC-IEU	463010	102	462908	-3.32e-05	0.4	3.97e-05	8.21e-05	0.18	6.06e-05	-3.36e-05	0.59	6.32e-05	-1.2e-06	0.97	3.31e-05
UKB-b:19627	Binary	Operative procedures - secondary OPCS: F32.8 Other specified other operations on palate	Health-related outcomes/Hospital inpatient	Summary Operations	Digestive	MRC-IEU	463010	108	462902	-4.32e-05	0.29	4.09e-05	6.74e-05	0.28	6.24e-05	4.17e-05	0.52	6.5e-05	-9.84e-06	0.77	3.4e-05
UKB-b:19260	Binary	Operative procedures - secondary OPCS: G16.9 Unspecified diagnostic fibreoptic endoscopic examination of oesophagus	Health-related outcomes/Hospital inpatient	Summary Operations	Digestive	MRC-IEU	463010	473	462537	-0.000145249	0.089	8.55e-05	5.99e-05	0.65	0.000130543	-0.000213199	0.12	0.000136054	0.000142672	0.045	7.12e-05
UKB-b:10909	Binary	Operative procedures - secondary OPCS: G19.9 Unspecified diagnostic endoscopic examination of oesophagus using rigid oesophagoscope	Health-related outcomes/Hospital inpatient	Summary Operations	Digestive	MRC-IEU	463010	826	462184	-0.000257695	0.023	0.000112973	7.64e-05	0.66	0.000172463	5.44e-05	0.76	0.000179743	0.000138999	0.14	9.4e-05
UKB-b:8312	Binary	Operative procedures - secondary OPCS: G21.2 Intubation of oesophagus for pressure manometry	Health-related outcomes/Hospital inpatient	Summary Operations	Digestive	MRC-IEU	463010	366	462644	2.04e-05	0.79	7.52e-05	3.89e-05	0.73	0.000114867	-4.07e-05	0.73	0.000119716	-3.06e-06	0.96	6.26e-05
UKB-b:15028	Binary	Operative procedures - secondary OPCS: G21.8 Other specified other operations on oesophagus	Health-related outcomes/Hospital inpatient	Summary Operations	Digestive	MRC-IEU	463010	489	462521	-5e-05	0.57	8.7e-05	0.000141852	0.29	0.000132749	9.27e-05	0.5	0.000138353	-1.19e-05	0.87	7.24e-05
UKB-b:17275	Binary	Operative procedures - secondary OPCS: G34.2 Creation of temporary gastrostomy	Health-related outcomes/Hospital inpatient	Summary Operations	Digestive	MRC-IEU	463010	113	462897	-6.87e-05	0.1	4.18e-05	0.000106716	0.095	6.38e-05	-4.32e-06	0.95	6.65e-05	1.86e-05	0.59	3.48e-05
UKB-b:16454	Binary	Operative procedures - secondary OPCS: G45.1 Fibreoptic endoscopic examination of upper gastrointestinal tract and biopsy of lesion of upper gastrointestinal tract	Health-related outcomes/Hospital inpatient	Summary Operations	Digestive	MRC-IEU	463010	1968	461042	-0.000217963	0.21	0.000174164	-0.000174693	0.51	0.000265876	-0.000109793	0.69	0.000277099	0.000219113	0.13	0.000144977
UKB-b:12246	Binary	Operative procedures - secondary OPCS: G45.9 Unspecified diagnostic fibreoptic endoscopic examination of upper gastrointestinal tract	Health-related outcomes/Hospital inpatient	Summary Operations	Digestive	MRC-IEU	463010	1190	461820	-0.000151809	0.26	0.000135537	4.82e-05	0.82	0.000206908	-0.000349949	0.1	0.000215643	0.000207932	0.065	0.000112823
UKB-b:19273	Binary	Operative procedures - secondary OPCS: G60.1 Creation of jejunostomy	Health-related outcomes/Hospital inpatient	Summary Operations	Digestive	MRC-IEU	463010	166	462844	-3e-05	0.55	5.07e-05	0.000117852	0.13	7.74e-05	0.000125322	0.12	8.06e-05	-4.54e-05	0.28	4.22e-05
UKB-b:1817	Binary	Operative procedures - secondary OPCS: G69.3 Ileectomy and anastomosis of ileum to ileum	Health-related outcomes/Hospital inpatient	Summary Operations	Digestive	MRC-IEU	463010	107	462903	1.86e-05	0.65	4.07e-05	-0.000113122	0.069	6.21e-05	-1.13e-05	0.86	6.47e-05	3.53e-05	0.3	3.39e-05
UKB-b:458	Binary	Operative procedures - secondary OPCS: G74.2 Creation of temporary ileostomy	Health-related outcomes/Hospital inpatient	Summary Operations	Digestive	MRC-IEU	463010	211	462799	0.000130844	0.022	5.71e-05	0.000118967	0.17	8.72e-05	-4.48e-05	0.62	9.09e-05	-0.000103658	0.029	4.76e-05
UKB-b:3250	Binary	Operative procedures - secondary OPCS: G74.3 Creation of defunctioning ileostomy	Health-related outcomes/Hospital inpatient	Summary Operations	Digestive	MRC-IEU	463010	228	462782	-4.84e-05	0.42	5.94e-05	4.27e-05	0.64	9.07e-05	0.000130864	0.17	9.45e-05	-7.2e-06	0.88	4.94e-05
UKB-b:17292	Binary	Operative procedures - secondary OPCS: G74.8 Other specified creation of artificial opening into ileum	Health-related outcomes/Hospital inpatient	Summary Operations	Digestive	MRC-IEU	463010	104	462906	3.68e-06	0.93	4.01e-05	-7.36e-05	0.23	6.12e-05	1.54e-05	0.81	6.38e-05	1.16e-05	0.73	3.34e-05
UKB-b:18034	Binary	Operative procedures - secondary OPCS: G74.9 Unspecified creation of artificial opening into ileum	Health-related outcomes/Hospital inpatient	Summary Operations	Digestive	MRC-IEU	463010	118	462892	-2.41e-05	0.57	4.27e-05	-4.64e-06	0.94	6.52e-05	1.14e-06	0.99	6.8e-05	2.43e-05	0.49	3.56e-05
UKB-b:18937	Binary	Operative procedures - secondary OPCS: H02.4 Incidental appendicectomy	Health-related outcomes/Hospital inpatient	Summary Operations	Digestive	MRC-IEU	463010	347	462663	1.58e-05	0.83	7.33e-05	-1.9e-05	0.87	0.000111828	0.00014724	0.21	0.000116548	-5.09e-05	0.4	6.1e-05
UKB-b:20075	Binary	Operative procedures - secondary OPCS: H15.1 Loop colostomy	Health-related outcomes/Hospital inpatient	Summary Operations	Digestive	MRC-IEU	463010	133	462877	1.76e-07	1	4.54e-05	-5.74e-05	0.41	6.92e-05	-3.22e-05	0.66	7.22e-05	3.21e-05	0.4	3.78e-05
UKB-b:14737	Binary	Operative procedures - secondary OPCS: H15.2 End colostomy	Health-related outcomes/Hospital inpatient	Summary Operations	Digestive	MRC-IEU	463010	218	462792	-4.31e-05	0.46	5.81e-05	-0.000101775	0.25	8.86e-05	-9.84e-05	0.29	9.24e-05	8.99e-05	0.063	4.83e-05
UKB-b:12917	Binary	Operative procedures - secondary OPCS: H20.1 Fibreoptic endoscopic snare resection of lesion of colon	Health-related outcomes/Hospital inpatient	Summary Operations	Digestive	MRC-IEU	463010	245	462765	-6.87e-06	0.91	6.16e-05	-3.05e-05	0.75	9.4e-05	2.62e-07	1	9.8e-05	2.19e-05	0.67	5.12e-05
UKB-b:6288	Binary	Operative procedures - secondary OPCS: H20.2 Fibreoptic endoscopic cauterisation of lesion of colon	Health-related outcomes/Hospital inpatient	Summary Operations	Digestive	MRC-IEU	463010	250	462760	-8.6e-05	0.17	6.22e-05	4.24e-05	0.65	9.49e-05	-3.32e-05	0.74	9.89e-05	6.45e-05	0.21	5.18e-05
UKB-b:9312	Binary	Operative procedures - secondary OPCS: H22.1 Diagnostic fibreoptic endoscopic examination of colon and biopsy of lesion of colon	Health-related outcomes/Hospital inpatient	Summary Operations	Digestive	MRC-IEU	463010	1504	461506	-0.000149955	0.32	0.000152325	2.69e-05	0.91	0.000232536	-7.75e-05	0.75	0.000242352	0.000125521	0.32	0.000126797
UKB-b:2188	Binary	Operative procedures - secondary OPCS: H22.9 Unspecified diagnostic endoscopic examination of colon	Health-related outcomes/Hospital inpatient	Summary Operations	Digestive	MRC-IEU	463010	2731	460279	-0.000212002	0.3	0.000205	-0.000667417	0.033	0.000312949	0.000323828	0.32	0.000326159	0.000233489	0.17	0.000170645
UKB-b:19179	Binary	Operative procedures - secondary OPCS: H25.1 Diagnostic endoscopic examination of lower bowel and biopsy of lesion of lower bowel using fibreoptic sigmoidoscope	Health-related outcomes/Hospital inpatient	Summary Operations	Digestive	MRC-IEU	463010	606	462404	-8.61e-05	0.37	9.68e-05	5.18e-05	0.73	0.000147744	7.29e-05	0.64	0.000153981	2.79e-05	0.73	8.06e-05
UKB-b:14547	Binary	Operative procedures - secondary OPCS: H25.9 Unspecified diagnostic endoscopic examination of lower bowel using fibreoptic sigmoidoscope	Health-related outcomes/Hospital inpatient	Summary Operations	Digestive	MRC-IEU	463010	2964	460046	-0.00061848	0.0038	0.000213533	0.000676901	0.038	0.000325976	-0.000594357	0.08	0.000339736	0.000395177	0.026	0.000177748
UKB-b:1440	Binary	Operative procedures - secondary OPCS: H28.9 Unspecified diagnostic endoscopic examination of sigmoid colon using rigid sigmoidoscope	Health-related outcomes/Hospital inpatient	Summary Operations	Digestive	MRC-IEU	463010	1382	461628	-0.000182327	0.21	0.000146029	0.00012228	0.58	0.000222925	-0.000133348	0.57	0.000232336	0.000136257	0.26	0.000121557
UKB-b:20421	Binary	Operative procedures - secondary OPCS: H44.4 Examination of rectum under anaesthetic	Health-related outcomes/Hospital inpatient	Summary Operations	Digestive	MRC-IEU	463010	1035	461975	-9.75e-05	0.44	0.000126417	-0.000134875	0.48	0.000192985	-0.000155828	0.44	0.000201132	0.000164387	0.12	0.000105231
UKB-b:14312	Binary	Operative procedures - secondary OPCS: H46.8 Other specified other operations on rectum	Health-related outcomes/Hospital inpatient	Summary Operations	Digestive	MRC-IEU	463010	102	462908	2.33e-05	0.56	3.97e-05	4.73e-05	0.44	6.06e-05	-5.25e-05	0.41	6.32e-05	-9.49e-06	0.77	3.31e-05
UKB-b:4124	Binary	Operative procedures - secondary OPCS: H48.1 Excision of polyp of anus	Health-related outcomes/Hospital inpatient	Summary Operations	Digestive	MRC-IEU	463010	144	462866	-1.46e-05	0.76	4.72e-05	-3.22e-05	0.66	7.21e-05	0.000194211	0.0097	7.51e-05	-3.64e-05	0.35	3.93e-05
UKB-b:1650	Binary	Operative procedures - secondary OPCS: H48.2 Excision of skin tag of anus	Health-related outcomes/Hospital inpatient	Summary Operations	Digestive	MRC-IEU	463010	710	462300	-0.000247686	0.018	0.000104749	-0.000169558	0.29	0.000159908	-0.000150625	0.37	0.000166659	0.000257	0.0032	8.72e-05
UKB-b:12220	Binary	Operative procedures - secondary OPCS: H51.1 Haemorrhoidectomy	Health-related outcomes/Hospital inpatient	Summary Operations	Digestive	MRC-IEU	463010	129	462881	-4.08e-05	0.36	4.47e-05	1.87e-05	0.78	6.82e-05	-0.000118043	0.097	7.11e-05	5.7e-05	0.13	3.72e-05
UKB-b:8336	Binary	Operative procedures - secondary OPCS: H52.3 Injection of sclerosing substance into haemorrhoid	Health-related outcomes/Hospital inpatient	Summary Operations	Digestive	MRC-IEU	463010	428	462582	-6.81e-05	0.4	8.13e-05	-8.38e-05	0.5	0.000124187	-0.000366426	0.0046	0.000129429	0.000170708	0.012	6.77e-05
UKB-b:4026	Binary	Operative procedures - secondary OPCS: H52.4 Rubber band ligation of haemorrhoid	Health-related outcomes/Hospital inpatient	Summary Operations	Digestive	MRC-IEU	463010	959	462051	-0.000292002	0.016	0.000121696	0.000384655	0.038	0.000185779	-0.000364379	0.06	0.000193621	0.00018038	0.075	0.000101302
UKB-b:5328	Binary	Operative procedures - secondary OPCS: H54.1 Anorectal stretch	Health-related outcomes/Hospital inpatient	Summary Operations	Digestive	MRC-IEU	463010	185	462825	-2.43e-05	0.65	5.35e-05	2.28e-05	0.78	8.17e-05	-0.000134893	0.11	8.51e-05	4.48e-05	0.31	4.45e-05
UKB-b:6203	Binary	Operative procedures - secondary OPCS: H56.2 Lateral sphincterotomy of anus	Health-related outcomes/Hospital inpatient	Summary Operations	Digestive	MRC-IEU	463010	116	462894	-2.73e-05	0.52	4.24e-05	-8.44e-05	0.19	6.47e-05	-0.000103145	0.13	6.74e-05	6.89e-05	0.051	3.53e-05
UKB-b:2190	Binary	Operative procedures - secondary OPCS: H56.8 Other specified other operations on anus	Health-related outcomes/Hospital inpatient	Summary Operations	Digestive	MRC-IEU	463010	163	462847	8.51e-05	0.09	5.02e-05	2.26e-05	0.77	7.67e-05	-8.49e-05	0.29	7.99e-05	-5e-05	0.23	4.18e-05
UKB-b:20411	Binary	Operative procedures - secondary OPCS: H62.8 Other specified other operations on bowel	Health-related outcomes/Hospital inpatient	Summary Operations	Digestive	MRC-IEU	463010	158	462852	-5.33e-05	0.28	4.94e-05	5.73e-05	0.45	7.55e-05	-0.000113974	0.15	7.87e-05	4.37e-05	0.29	4.12e-05
UKB-b:827	Binary	Operative procedures - secondary OPCS: J18.3 Total cholecystectomy NEC	Health-related outcomes/Hospital inpatient	Summary Operations	Digestive	MRC-IEU	463010	363	462647	8.06e-06	0.91	7.49e-05	7.8e-05	0.5	0.000114373	-0.000108464	0.36	0.000119201	5.77e-06	0.93	6.24e-05
UKB-b:19750	Binary	Operative procedures - secondary OPCS: J37.2 Operative cholangiography through cystic duct	Health-related outcomes/Hospital inpatient	Summary Operations	Digestive	MRC-IEU	463010	579	462431	0.000120287	0.2	9.46e-05	0.00012283	0.4	0.000144414	0.000344596	0.022	0.000150511	-0.00021114	0.0073	7.87e-05
UKB-b:8611	Binary	Operative procedures - secondary OPCS: J37.3 Direct puncture operative cholangiography	Health-related outcomes/Hospital inpatient	Summary Operations	Digestive	MRC-IEU	463010	580	462430	-5.88e-05	0.53	9.47e-05	-0.000114487	0.43	0.000144584	9.86e-05	0.51	0.000150687	3.99e-05	0.61	7.88e-05
UKB-b:676	Binary	Operative procedures - secondary OPCS: J43.9 Unspecified diagnostic endoscopic retrograde examination of bile duct and pancreatic duct	Health-related outcomes/Hospital inpatient	Summary Operations	Digestive	MRC-IEU	463010	1029	461981	1.68e-05	0.89	0.000126055	-6.12e-05	0.75	0.000192433	0.000339927	0.09	0.000200557	-9.58e-05	0.36	0.00010493
UKB-b:12820	Binary	Operative procedures - secondary OPCS: J44.9 Unspecified diagnostic endoscopic retrograde examination of bile duct	Health-related outcomes/Hospital inpatient	Summary Operations	Digestive	MRC-IEU	463010	142	462868	4.89e-05	0.3	4.69e-05	-6.04e-05	0.4	7.16e-05	1.35e-05	0.86	7.46e-05	-1.75e-05	0.65	3.9e-05
UKB-b:18845	Binary	Non-cancer illness code, self-reported: abdominal hernia	Touchscreen/Health and medical history	Medical conditions	Digestive	MRC-IEU	462933	297	462636	-0.000140543	0.038	6.78e-05	0.000329832	0.0014	0.000103473	-0.000139181	0.2	0.000107834	3.72e-05	0.51	5.64e-05
UKB-b:1926	Binary	Non-cancer illness code, self-reported: anal fissure	Touchscreen/Health and medical history	Medical conditions	Digestive	MRC-IEU	462933	225	462708	-1.03e-05	0.86	5.9e-05	2.34e-05	0.8	9.01e-05	6.38e-05	0.5	9.39e-05	-2.09e-05	0.67	4.91e-05
UKB-b:13513	Binary	Non-cancer illness code, self-reported: appendicitis	Touchscreen/Health and medical history	Medical conditions	Digestive	MRC-IEU	462933	3919	459014	-3.42e-05	0.89	0.000245324	0.000592908	0.11	0.000374527	0.000226333	0.56	0.000390312	-0.000227398	0.27	0.000204215
UKB-b:11704	Binary	Non-cancer illness code, self-reported: bowel / intestinal obstruction	Touchscreen/Health and medical history	Medical conditions	Digestive	MRC-IEU	462933	177	462756	-5.35e-05	0.31	5.23e-05	-0.000160236	0.045	7.99e-05	8.66e-05	0.3	8.33e-05	6.84e-05	0.12	4.36e-05
UKB-b:18700	Binary	Non-cancer illness code, self-reported: cholelithiasis/gall stones	Touchscreen/Health and medical history	Medical conditions	Digestive	MRC-IEU	462933	7682	455251	0.00123565	0.00029	0.00034133	-0.000157621	0.76	0.000521096	-0.000854278	0.12	0.000543058	-0.000561537	0.048	0.000284133
UKB-b:3044	Binary	Non-cancer illness code, self-reported: colitis/not crohns or ulcerative colitis	Touchscreen/Health and medical history	Medical conditions	Digestive	MRC-IEU	462933	1193	461740	6.79e-05	0.62	0.000135726	-0.000128241	0.54	0.000207207	0.000607002	0.0049	0.00021594	-0.00015892	0.16	0.000112982
UKB-b:13431	Binary	Non-cancer illness code, self-reported: constipation	Touchscreen/Health and medical history	Medical conditions	Digestive	MRC-IEU	462933	350	462583	0.000115019	0.12	7.36e-05	3.49e-05	0.76	0.000112334	2.67e-05	0.82	0.000117068	-9.67e-05	0.11	6.13e-05
UKB-b:8210	Binary	Non-cancer illness code, self-reported: crohns disease	Touchscreen/Health and medical history	Medical conditions	Digestive	MRC-IEU	462933	1401	461532	0.000183534	0.21	0.000147046	-2.49e-05	0.91	0.00022449	-9.67e-05	0.68	0.000233951	-9.03e-05	0.46	0.000122406
UKB-b:14796	Binary	Non-cancer illness code, self-reported: diverticular disease/diverticulitis	Touchscreen/Health and medical history	Medical conditions	Digestive	MRC-IEU	462933	5193	457740	-0.000659974	0.019	0.000281932	-3.3e-05	0.94	0.000430416	-0.000876376	0.051	0.000448556	0.000666782	0.0045	0.000234689
UKB-b:13242	Binary	Non-cancer illness code, self-reported: dyspepsia / indigestion	Touchscreen/Health and medical history	Medical conditions	Digestive	MRC-IEU	462933	584	462349	0.000115861	0.22	9.5e-05	-0.000123884	0.39	0.000145068	-0.000116177	0.44	0.000151182	-1.42e-05	0.86	7.91e-05
UKB-b:11091	Binary	Non-cancer illness code, self-reported: food intolerance	Touchscreen/Health and medical history	Medical conditions	Digestive	MRC-IEU	462933	178	462755	2.02e-05	0.7	5.25e-05	6.98e-05	0.38	8.01e-05	4.23e-05	0.61	8.35e-05	-3.85e-05	0.38	4.37e-05
UKB-b:20078	Binary	Non-cancer illness code, self-reported: gastric/stomach ulcers	Touchscreen/Health and medical history	Medical conditions	Digestive	MRC-IEU	462933	3329	459604	-0.00066387	0.0033	0.000226135	-8.9e-05	0.8	0.000345232	-0.00113603	0.0016	0.000359782	0.000775018	3.8e-05	0.000188242
UKB-b:11200	Binary	Non-cancer illness code, self-reported: gastritis/gastric erosions	Touchscreen/Health and medical history	Medical conditions	Digestive	MRC-IEU	462933	724	462209	-4.15e-05	0.69	0.000105788	-0.000585354	0.00029	0.000161502	-0.000172108	0.31	0.000168309	0.000245816	0.0052	8.81e-05
UKB-b:16818	Binary	Non-cancer illness code, self-reported: gastro-oesophageal reflux (gord) / gastric reflux	Touchscreen/Health and medical history	Medical conditions	Digestive	MRC-IEU	462933	19661	443272	-0.000193108	0.72	0.000539766	0.00106251	0.2	0.000824041	-0.00139741	0.1	0.00085877	0.000204728	0.65	0.000449317
UKB-b:10432	Binary	Non-cancer illness code, self-reported: gastroenteritis/dysentry	Touchscreen/Health and medical history	Medical conditions	Digestive	MRC-IEU	462933	119	462814	6.31e-06	0.88	4.29e-05	-9.41e-06	0.89	6.55e-05	-2.01e-05	0.77	6.83e-05	8.21e-07	0.98	3.57e-05
UKB-b:8881	Binary	Non-cancer illness code, self-reported: gastrointestinal bleeding	Touchscreen/Health and medical history	Medical conditions	Digestive	MRC-IEU	462933	163	462770	-2.91e-05	0.56	5.02e-05	-0.000126231	0.1	7.67e-05	2.37e-06	0.98	7.99e-05	5.46e-05	0.19	4.18e-05
UKB-b:13883	Binary	Non-cancer illness code, self-reported: haemorrhoids / piles	Touchscreen/Health and medical history	Medical conditions	Digestive	MRC-IEU	462933	1228	461705	-9.29e-05	0.5	0.000137692	-0.000110195	0.6	0.00021021	-0.000616512	0.0049	0.000219069	0.000253552	0.027	0.000114619
UKB-b:6514	Binary	Non-cancer illness code, self-reported: hiatus hernia	Touchscreen/Health and medical history	Medical conditions	Digestive	MRC-IEU	462933	10662	452271	0.000317216	0.43	0.00040155	-0.000601541	0.33	0.00061303	-3.7e-05	0.95	0.000638867	-6.33e-05	0.85	0.000334262
UKB-b:7060	Binary	Non-cancer illness code, self-reported: inflammatory bowel disease	Touchscreen/Health and medical history	Medical conditions	Digestive	MRC-IEU	462933	177	462756	-2.37e-05	0.65	5.23e-05	7.49e-06	0.93	7.99e-05	0.000170747	0.04	8.33e-05	-2.49e-05	0.57	4.36e-05
UKB-b:14452	Binary	Non-cancer illness code, self-reported: inguinal hernia	Touchscreen/Health and medical history	Medical conditions	Digestive	MRC-IEU	462933	1893	461040	-0.000272259	0.11	0.000170562	0.000177968	0.49	0.00026039	0.000115738	0.67	0.000271365	0.000107922	0.45	0.000141981
UKB-b:4397	Binary	Non-cancer illness code, self-reported: jaundice (unknown cause)	Touchscreen/Health and medical history	Medical conditions	Digestive	MRC-IEU	462933	389	462544	7.97e-06	0.92	7.76e-05	3.13e-05	0.79	0.000118428	0.000287808	0.02	0.000123419	-9.45e-05	0.14	6.46e-05
UKB-b:15482	Binary	Non-cancer illness code, self-reported: liver failure/cirrhosis	Touchscreen/Health and medical history	Medical conditions	Digestive	MRC-IEU	462933	334	462599	-1.98e-05	0.78	7.19e-05	0.000112319	0.31	0.000109746	-0.000160784	0.16	0.000114372	8.57e-06	0.89	5.98e-05
UKB-b:222	Binary	Non-cancer illness code, self-reported: liver/biliary/pancreas problem	Touchscreen/Health and medical history	Medical conditions	Digestive	MRC-IEU	462933	808	462125	-1.92e-05	0.86	0.000111751	-3.49e-05	0.84	0.000170607	0.000349662	0.049	0.000177797	-7.97e-05	0.39	9.3e-05
UKB-b:8631	Binary	Non-cancer illness code, self-reported: malabsorption/coeliac disease	Touchscreen/Health and medical history	Medical conditions	Digestive	MRC-IEU	462933	1989	460944	0.000383352	0.028	0.000174786	-0.000116009	0.66	0.000266839	-0.000196076	0.48	0.000278085	-0.000174049	0.23	0.000145497
UKB-b:16790	Binary	Non-cancer illness code, self-reported: non-infective hepatitis	Touchscreen/Health and medical history	Medical conditions	Digestive	MRC-IEU	462933	475	462458	3.76e-05	0.66	8.57e-05	0.000217086	0.097	0.000130857	6.64e-05	0.63	0.000136372	-9.78e-05	0.17	7.14e-05
UKB-b:3655	Binary	Non-cancer illness code, self-reported: oesophageal disorder	Touchscreen/Health and medical history	Medical conditions	Digestive	MRC-IEU	462933	276	462657	8.5e-05	0.19	6.53e-05	4.38e-05	0.66	9.98e-05	9.24e-05	0.37	0.00010396	-8.84e-05	0.1	5.44e-05
UKB-b:17506	Binary	Non-cancer illness code, self-reported: oesophageal stricture	Touchscreen/Health and medical history	Medical conditions	Digestive	MRC-IEU	462933	101	462832	-5.84e-05	0.14	3.95e-05	0.000100893	0.095	6.04e-05	4.61e-06	0.94	6.29e-05	1.54e-05	0.64	3.29e-05
UKB-b:9496	Binary	Non-cancer illness code, self-reported: oesophagitis/barretts oesophagus	Touchscreen/Health and medical history	Medical conditions	Digestive	MRC-IEU	462933	1413	461520	-0.000106667	0.47	0.000147661	-0.00014271	0.53	0.000225428	4.01e-05	0.86	0.000234929	9.77e-05	0.43	0.000122917
UKB-b:19233	Binary	Non-cancer illness code, self-reported: other abdominal problem	Touchscreen/Health and medical history	Medical conditions	Digestive	MRC-IEU	462933	544	462389	1.69e-05	0.85	9.17e-05	0.000193079	0.17	0.000140016	5.45e-05	0.71	0.000145917	-0.00010092	0.19	7.63e-05
UKB-b:12996	Binary	Non-cancer illness code, self-reported: peptic ulcer	Touchscreen/Health and medical history	Medical conditions	Digestive	MRC-IEU	462933	469	462464	-0.000106995	0.21	8.52e-05	-3.5e-05	0.79	0.000130025	8.34e-06	0.95	0.000135505	8.62e-05	0.22	7.09e-05
UKB-b:7802	Binary	Non-cancer illness code, self-reported: pyloric stenosis	Touchscreen/Health and medical history	Medical conditions	Digestive	MRC-IEU	462933	128	462805	6.17e-05	0.17	4.45e-05	-7.89e-05	0.25	6.79e-05	-9.36e-05	0.19	7.08e-05	8.09e-06	0.83	3.7e-05
UKB-b:14210	Binary	Non-cancer illness code, self-reported: rectal or colon adenoma/polyps	Touchscreen/Health and medical history	Medical conditions	Digestive	MRC-IEU	462933	1391	461542	4.3e-05	0.77	0.000146515	5.03e-06	0.98	0.000223679	-0.000604252	0.0095	0.000233106	0.00013333	0.27	0.000121963
UKB-b:12707	Binary	Non-cancer illness code, self-reported: rectal prolapse	Touchscreen/Health and medical history	Medical conditions	Digestive	MRC-IEU	462933	156	462777	8.61e-06	0.86	4.91e-05	-8.03e-05	0.28	7.5e-05	-0.000103945	0.18	7.82e-05	4.86e-05	0.23	4.09e-05
UKB-b:4561	Binary	Non-cancer illness code, self-reported: stomach disorder	Touchscreen/Health and medical history	Medical conditions	Digestive	MRC-IEU	462933	1002	461931	-9.92e-05	0.43	0.000124418	-0.000175462	0.36	0.000189944	6.89e-06	0.97	0.000197949	0.000101722	0.33	0.000103569
UKB-b:7584	Binary	Non-cancer illness code, self-reported: ulcerative colitis	Touchscreen/Health and medical history	Medical conditions	Digestive	MRC-IEU	462933	2439	460494	4.74e-07	1	0.000193846	0.000273948	0.35	0.000295937	0.000327404	0.29	0.00030841	-0.000155151	0.34	0.000161363
UKB-b:11461	Binary	Medication for pain relief, constipation, heartburn: Laxatives (e.g. Dulcolax, Senokot)	Touchscreen/Health and medical history	Medication	Digestive	MRC-IEU	457547	13478	444069	-0.000240989	0.6	0.000453755	0.000100832	0.88	0.000692253	-0.00167078	0.021	0.000722008	0.000592352	0.12	0.000377641
UKB-b:11605	Binary	Medication for pain relief, constipation, heartburn: Omeprazole (e.g. Zanprol)	Touchscreen/Health and medical history	Medication	Digestive	MRC-IEU	457547	27747	429800	-0.000544204	0.4	0.000642448	0.000257041	0.79	0.000980124	-0.00274794	0.0072	0.00102225	0.00109902	0.04	0.000534682
UKB-b:8146	Binary	Medication for pain relief, constipation, heartburn: Ranitidine (e.g. Zantac)	Touchscreen/Health and medical history	Medication	Digestive	MRC-IEU	457547	8885	448662	-0.000414974	0.26	0.000371635	0.000408319	0.47	0.00056697	-0.000631831	0.29	0.00059134	0.000349251	0.26	0.000309296
UKB-b:7872	Binary	Mouth/teeth dental problems: Bleeding gums	Touchscreen/Health and medical history	Mouth	Digestive	MRC-IEU	461113	60218	400895	0.000563038	0.53	0.000901759	-0.000449991	0.74	0.00137664	0.00316874	0.027	0.00143519	-0.00110446	0.14	0.000750641
UKB-b:12930	Binary	Mouth/teeth dental problems: Dentures	Touchscreen/Health and medical history	Mouth	Digestive	MRC-IEU	461113	77732	383381	0.000746805	0.45	0.000997889	0.00102648	0.5	0.0015234	-0.000240505	0.88	0.00158819	-0.000593492	0.47	0.000830662
UKB-b:12849	Binary	Mouth/teeth dental problems: Loose teeth	Touchscreen/Health and medical history	Mouth	Digestive	MRC-IEU	461113	18981	442132	0.00058119	0.28	0.000532416	-0.00162381	0.046	0.000812797	-6.52e-05	0.94	0.000847366	0.00011474	0.8	0.000443193
UKB-b:6458	Binary	Mouth/teeth dental problems: Mouth ulcers	Touchscreen/Health and medical history	Mouth	Digestive	MRC-IEU	461113	47102	414011	0.000849903	0.29	0.000810979	-0.000381447	0.76	0.00123806	-0.00218801	0.09	0.00129071	0.000191566	0.78	0.000675074
UKB-b:17601	Binary	Mouth/teeth dental problems: None of the above	Touchscreen/Health and medical history	Mouth	Digestive	MRC-IEU	461113	279435	181678	-0.00106215	0.42	0.0013071	0.00275296	0.17	0.00199545	-0.00274188	0.19	0.00208032	0.000575002	0.6	0.00108806
UKB-b:11161	Binary	Mouth/teeth dental problems: Painful gums	Touchscreen/Health and medical history	Mouth	Digestive	MRC-IEU	461113	13314	447799	3.23e-06	0.99	0.00044895	0.000272558	0.69	0.000685376	-9.71e-05	0.89	0.000714526	-9.22e-05	0.81	0.000373714
UKB-b:19191	Binary	Mouth/teeth dental problems: Toothache	Touchscreen/Health and medical history	Mouth	Digestive	MRC-IEU	461113	18964	442149	-0.000831069	0.12	0.000532464	-0.000453054	0.58	0.00081287	0.00117194	0.17	0.000847443	0.000303806	0.49	0.000443233
UKB-b:4863	Binary	Treatment/medication code: asacol 400mg e/c tablet	Verbal interview	Medications	Digestive	MRC-IEU	462933	637	462296	-4.78e-05	0.63	9.92e-05	-6.61e-05	0.66	0.000151511	0.000145589	0.36	0.000157896	-7.13e-06	0.93	8.26e-05
UKB-b:14237	Binary	Treatment/medication code: asacol mr 400mg e/c tablet	Verbal interview	Medications	Digestive	MRC-IEU	462933	177	462756	-1.72e-05	0.74	5.23e-05	-9.53e-06	0.91	7.99e-05	-5.97e-05	0.47	8.33e-05	3.34e-05	0.44	4.36e-05
UKB-b:6388	Binary	Treatment/medication code: balsalazide disodium	Verbal interview	Medications	Digestive	MRC-IEU	462933	131	462802	1.8e-05	0.69	4.5e-05	4.67e-05	0.5	6.87e-05	9.67e-05	0.18	7.16e-05	-4.58e-05	0.22	3.75e-05
UKB-b:9068	Binary	Treatment/medication code: bisacodyl	Verbal interview	Medications	Digestive	MRC-IEU	462933	181	462752	4.42e-05	0.4	5.29e-05	-3.49e-05	0.67	8.08e-05	0.000103186	0.22	8.42e-05	-5.05e-05	0.25	4.41e-05
UKB-b:7937	Binary	Treatment/medication code: cimetidine	Verbal interview	Medications	Digestive	MRC-IEU	462933	360	462573	4.9e-05	0.51	7.46e-05	0.000155061	0.17	0.00011393	0.00013362	0.26	0.000118732	-0.000116646	0.06	6.21e-05
UKB-b:616	Binary	Treatment/medication code: colofac-100 tablet	Verbal interview	Medications	Digestive	MRC-IEU	462933	571	462362	8.81e-06	0.93	9.39e-05	-0.000166232	0.25	0.000143421	-0.000185763	0.21	0.000149466	9.94e-05	0.2	7.82e-05
UKB-b:13819	Binary	Treatment/medication code: colpermin 0.2ml m/r gel e/c capsule	Verbal interview	Medications	Digestive	MRC-IEU	462933	413	462520	-3.16e-05	0.69	7.99e-05	2.81e-05	0.82	0.000122004	0.000118489	0.35	0.000127146	-1.76e-05	0.79	6.65e-05
UKB-b:11797	Binary	Treatment/medication code: creon e/c granules in capsule	Verbal interview	Medications	Digestive	MRC-IEU	462933	246	462687	-4.95e-06	0.94	6.17e-05	1.7e-05	0.86	9.42e-05	-7.7e-05	0.43	9.81e-05	1.28e-05	0.8	5.14e-05
UKB-b:3441	Binary	Treatment/medication code: docusate sodium	Verbal interview	Medications	Digestive	MRC-IEU	462933	377	462556	-6.92e-05	0.37	7.64e-05	2.92e-05	0.8	0.000116578	0.000294589	0.015	0.000121491	-4.1e-05	0.52	6.36e-05
UKB-b:17371	Binary	Treatment/medication code: esomeprazole	Verbal interview	Medications	Digestive	MRC-IEU	462933	1546	461387	-2.73e-05	0.86	0.000154445	-0.000238199	0.31	0.000235785	-0.000139859	0.57	0.000245723	0.000154122	0.23	0.000128565
UKB-b:12861	Binary	Treatment/medication code: gaviscon liquid	Verbal interview	Medications	Digestive	MRC-IEU	462933	2470	460463	0.000177277	0.36	0.000195026	0.000277096	0.35	0.000297739	-6.35e-05	0.84	0.000310288	-0.000218552	0.18	0.000162346
UKB-b:20528	Binary	Treatment/medication code: imodium 2mg capsule	Verbal interview	Medications	Digestive	MRC-IEU	462933	237	462696	3.71e-06	0.95	6.06e-05	-0.00014926	0.11	9.24e-05	0.000180447	0.061	9.63e-05	-4.2e-06	0.93	5.04e-05
UKB-b:5805	Binary	Treatment/medication code: ispaghula husk	Verbal interview	Medications	Digestive	MRC-IEU	462933	421	462512	-1.66e-05	0.84	8.07e-05	9.27e-05	0.45	0.000123191	6.78e-05	0.6	0.000128383	-3.34e-05	0.62	6.72e-05
UKB-b:1895	Binary	Treatment/medication code: ispaghula husk product	Verbal interview	Medications	Digestive	MRC-IEU	462933	139	462794	-7.4e-05	0.11	4.64e-05	-8.87e-05	0.21	7.08e-05	-1.03e-05	0.89	7.38e-05	8.23e-05	0.033	3.86e-05
UKB-b:6415	Binary	Treatment/medication code: lactulose product	Verbal interview	Medications	Digestive	MRC-IEU	462933	1206	461727	-7.34e-05	0.59	0.000136451	0.000210583	0.31	0.000208314	-0.000500103	0.021	0.000217094	0.000132976	0.24	0.000113586
UKB-b:19156	Binary	Treatment/medication code: lansoprazole	Verbal interview	Medications	Digestive	MRC-IEU	462933	16448	446485	2.04e-06	1	0.000495464	0.000518915	0.49	0.000756406	-0.00179875	0.022	0.000788285	0.000288812	0.48	0.000412439
UKB-b:4104	Binary	Treatment/medication code: loperamide	Verbal interview	Medications	Digestive	MRC-IEU	462933	1504	461429	0.000170144	0.26	0.000152335	9.61e-05	0.68	0.000232564	-6.45e-05	0.79	0.000242366	-0.00011688	0.36	0.000126808
UKB-b:6529	Binary	Treatment/medication code: losec 10mg capsule	Verbal interview	Medications	Digestive	MRC-IEU	462933	348	462585	8.78e-05	0.23	7.34e-05	-0.00010161	0.36	0.000112018	-5.88e-05	0.61	0.000116739	-1.56e-05	0.8	6.11e-05
UKB-b:281	Binary	Treatment/medication code: macrogol ointment	Verbal interview	Medications	Digestive	MRC-IEU	462933	103	462830	3.45e-05	0.39	3.99e-05	-5.54e-05	0.36	6.1e-05	1.83e-05	0.77	6.35e-05	-1.11e-05	0.74	3.32e-05
UKB-b:10429	Binary	Treatment/medication code: magnesium carbonate	Verbal interview	Medications	Digestive	MRC-IEU	462933	152	462781	6.01e-06	0.9	4.85e-05	-3.62e-05	0.63	7.4e-05	8.5e-05	0.27	7.72e-05	-1.44e-05	0.72	4.04e-05
UKB-b:18455	Binary	Treatment/medication code: magnesium citrate	Verbal interview	Medications	Digestive	MRC-IEU	462933	168	462765	0.000140853	0.0057	5.1e-05	9.3e-06	0.9	7.78e-05	-0.000206219	0.011	8.11e-05	-3.14e-05	0.46	4.24e-05
UKB-b:3063	Binary	Treatment/medication code: manevac granules	Verbal interview	Medications	Digestive	MRC-IEU	462933	156	462777	-3.96e-06	0.94	4.91e-05	7.3e-05	0.33	7.5e-05	-0.000103596	0.19	7.82e-05	1.15e-05	0.78	4.09e-05
UKB-b:12480	Binary	Treatment/medication code: mesalazine	Verbal interview	Medications	Digestive	MRC-IEU	462933	645	462288	0.000105368	0.29	9.99e-05	-0.000112736	0.46	0.000152446	0.000257775	0.1	0.000158871	-9.33e-05	0.26	8.31e-05
UKB-b:8104	Binary	Treatment/medication code: metoclopramide	Verbal interview	Medications	Digestive	MRC-IEU	462933	540	462393	-0.000124733	0.17	9.14e-05	6.72e-05	0.63	0.000139504	-6.25e-05	0.67	0.000145383	7.14e-05	0.35	7.61e-05
UKB-b:6539	Binary	Treatment/medication code: minerals - magnesium	Verbal interview	Medications	Digestive	MRC-IEU	462933	1020	461913	3.96e-05	0.75	0.000125482	-0.000419107	0.029	0.000191569	0.000310122	0.12	0.000199642	2.77e-05	0.79	0.000104455
UKB-b:8447	Binary	Treatment/medication code: motilium 10mg tablet	Verbal interview	Medications	Digestive	MRC-IEU	462933	145	462788	-4.75e-05	0.32	4.74e-05	-2.41e-05	0.74	7.23e-05	6.39e-05	0.4	7.54e-05	3.34e-05	0.4	3.94e-05
UKB-b:17078	Binary	Treatment/medication code: movicol oral powder	Verbal interview	Medications	Digestive	MRC-IEU	462933	1441	461492	-0.000137013	0.36	0.000149097	-0.000438836	0.054	0.000227621	0.000245891	0.3	0.000237214	0.00015596	0.21	0.000124113
UKB-b:14994	Binary	Treatment/medication code: nasobec aqueous 50micrograms nasal spray	Verbal interview	Medications	Digestive	MRC-IEU	462933	195	462738	2.11e-05	0.7	5.49e-05	0.000115189	0.17	8.39e-05	-0.000101977	0.24	8.74e-05	-2.82e-05	0.54	4.57e-05
UKB-b:18866	Binary	Treatment/medication code: nexium 20mg tablet	Verbal interview	Medications	Digestive	MRC-IEU	462933	797	462136	-4.46e-05	0.69	0.000110999	-7.36e-05	0.66	0.000169458	-0.000178838	0.31	0.0001766	0.000102755	0.27	9.24e-05
UKB-b:10383	Binary	Treatment/medication code: normacol granules	Verbal interview	Medications	Digestive	MRC-IEU	462933	198	462735	1.07e-05	0.85	5.54e-05	-9.42e-07	0.99	8.45e-05	-3.86e-05	0.66	8.81e-05	4.6e-06	0.92	4.61e-05
UKB-b:14960	Binary	Treatment/medication code: omeprazole	Verbal interview	Medications	Digestive	MRC-IEU	462933	27277	435656	-0.00102687	0.1	0.00063008	-0.000144809	0.88	0.000961919	-0.0016508	0.1	0.00100246	0.00123436	0.019	0.000524497
UKB-b:8217	Binary	Treatment/medication code: pantoprazole	Verbal interview	Medications	Digestive	MRC-IEU	462933	817	462116	-2.47e-05	0.83	0.00011237	-0.000136461	0.43	0.00017155	6.53e-05	0.71	0.00017878	2.66e-05	0.78	9.35e-05
UKB-b:15579	Binary	Treatment/medication code: pariet 10mg e/c tablet	Verbal interview	Medications	Digestive	MRC-IEU	462933	282	462651	-9.59e-05	0.15	6.61e-05	-0.000271037	0.0072	0.000100838	-3.03e-05	0.77	0.000105088	0.000159439	0.0037	5.5e-05
UKB-b:5896	Binary	Treatment/medication code: pentasa sr 250mg m/r tablet	Verbal interview	Medications	Digestive	MRC-IEU	462933	296	462637	-3.18e-05	0.64	6.77e-05	0.000132499	0.2	0.00010331	6.35e-05	0.56	0.000107664	-5.04e-05	0.37	5.63e-05
UKB-b:15961	Binary	Treatment/medication code: peppermint oil product	Verbal interview	Medications	Digestive	MRC-IEU	462933	223	462710	-8.13e-05	0.17	5.87e-05	6.45e-05	0.47	8.97e-05	-0.000107834	0.25	9.35e-05	5.98e-05	0.22	4.89e-05
UKB-b:12380	Binary	Treatment/medication code: peptac liquid	Verbal interview	Medications	Digestive	MRC-IEU	462933	408	462525	-3.38e-05	0.67	7.94e-05	2.79e-05	0.82	0.000121278	-4.32e-05	0.73	0.000126389	2.72e-05	0.68	6.61e-05
UKB-b:19187	Binary	Treatment/medication code: proctosedyl ointment	Verbal interview	Medications	Digestive	MRC-IEU	462933	181	462752	-4.22e-05	0.43	5.29e-05	-4.04e-05	0.62	8.08e-05	-0.000143632	0.088	8.42e-05	8.13e-05	0.065	4.41e-05
UKB-b:10026	Binary	Treatment/medication code: protium 20mg e/c tablet	Verbal interview	Medications	Digestive	MRC-IEU	462933	108	462825	-2.71e-05	0.51	4.09e-05	3.33e-05	0.59	6.24e-05	2.38e-05	0.71	6.5e-05	3.88e-06	0.91	3.4e-05
UKB-b:2551	Binary	Treatment/medication code: rabeprazole sodium	Verbal interview	Medications	Digestive	MRC-IEU	462933	827	462106	0.00014155	0.21	0.00011299	2.23e-05	0.9	0.000172498	2.38e-05	0.89	0.000179768	-0.000123857	0.19	9.41e-05
UKB-b:20480	Binary	Treatment/medication code: ranitidine	Verbal interview	Medications	Digestive	MRC-IEU	462933	7680	455253	-0.00049858	0.14	0.000341929	0.000495911	0.34	0.000522009	-0.00046443	0.39	0.00054401	0.00033918	0.23	0.000284631
UKB-b:16828	Binary	Treatment/medication code: risedronate sodium	Verbal interview	Medications	Digestive	MRC-IEU	462933	916	462017	-4.61e-05	0.7	0.000118936	0.000115927	0.52	0.000181575	-0.000178159	0.35	0.000189228	5.64e-05	0.57	9.9e-05
UKB-b:8139	Binary	Treatment/medication code: salazopyrin 500mg tablet	Verbal interview	Medications	Digestive	MRC-IEU	462933	264	462669	-0.000112708	0.078	6.39e-05	-0.000112218	0.25	9.76e-05	6.71e-05	0.51	0.00010168	9.68e-05	0.069	5.32e-05
UKB-b:15535	Binary	Treatment/medication code: senna	Verbal interview	Medications	Digestive	MRC-IEU	462933	875	462058	-2.36e-05	0.84	0.000116272	0.000225915	0.2	0.000177508	0.000144457	0.43	0.00018499	-6.9e-05	0.48	9.68e-05
UKB-b:16239	Binary	Treatment/medication code: senna product	Verbal interview	Medications	Digestive	MRC-IEU	462933	151	462782	0.00010237	0.034	4.83e-05	1.69e-05	0.82	7.38e-05	-7.67e-05	0.32	7.69e-05	-5.26e-05	0.19	4.02e-05
UKB-b:3013	Binary	Treatment/medication code: senokot 7.5mg tablet	Verbal interview	Medications	Digestive	MRC-IEU	462933	190	462743	-2.19e-05	0.69	5.42e-05	0.00010979	0.18	8.28e-05	-0.000128366	0.14	8.63e-05	1.52e-05	0.74	4.51e-05
UKB-b:581	Binary	Treatment/medication code: sodium bicarbonate	Verbal interview	Medications	Digestive	MRC-IEU	462933	118	462815	-1.02e-05	0.81	4.27e-05	1.18e-05	0.86	6.52e-05	5.3e-05	0.44	6.8e-05	-4.31e-06	0.9	3.56e-05
UKB-b:3468	Binary	Treatment/medication code: stemetil 5mg tablet	Verbal interview	Medications	Digestive	MRC-IEU	462933	284	462649	0.000157055	0.018	6.63e-05	-1.06e-05	0.92	0.000101199	-7.74e-05	0.46	0.000105464	-7.51e-05	0.17	5.52e-05
UKB-b:18901	Binary	Treatment/medication code: sulfasalazine	Verbal interview	Medications	Digestive	MRC-IEU	462933	869	462064	9.07e-05	0.43	0.000115882	-0.000122496	0.49	0.000176913	-0.000247178	0.18	0.000184369	7.17e-05	0.46	9.65e-05
UKB-b:13880	Binary	Treatment/medication code: ursodeoxycholic acid	Verbal interview	Medications	Digestive	MRC-IEU	462933	144	462789	-2.21e-05	0.64	4.72e-05	3.32e-05	0.65	7.21e-05	-2.16e-05	0.77	7.51e-05	1.33e-05	0.73	3.93e-05
UKB-b:16365	Binary	Treatment/medication code: zantac 75 tablet	Verbal interview	Medications	Digestive	MRC-IEU	462933	243	462690	3.6e-06	0.95	6.13e-05	1.41e-05	0.88	9.36e-05	-7.1e-05	0.47	9.76e-05	1.38e-05	0.79	5.1e-05
UKB-b:1888	Binary	Operation code: abdominal/pelvic adhesion surgery	Verbal interview	Operations	Digestive	MRC-IEU	462933	1457	461476	-2.05e-05	0.89	0.000149905	0.000189025	0.41	0.000228854	-0.000251757	0.29	0.000238499	5.36e-05	0.67	0.000124785
UKB-b:6468	Binary	Operation code: anal fissure surgery	Verbal interview	Operations	Digestive	MRC-IEU	462933	640	462293	4.01e-05	0.69	9.95e-05	0.000291907	0.055	0.000151853	0.000180177	0.25	0.000158253	-0.000173378	0.036	8.28e-05
UKB-b:17277	Binary	Operation code: anal surgery	Verbal interview	Operations	Digestive	MRC-IEU	462933	2854	460079	-0.000181429	0.39	0.000209506	-0.000414914	0.19	0.000319845	-6.97e-05	0.83	0.000333325	0.000270375	0.12	0.000174399
UKB-b:14944	Binary	Operation code: appendicectomy	Verbal interview	Operations	Digestive	MRC-IEU	462933	55398	407535	-0.00198966	0.022	0.000868248	0.00219144	0.098	0.00132552	0.00122283	0.38	0.00138139	0.000332817	0.65	0.000722755
UKB-b:7143	Binary	Operation code: barium enema	Verbal interview	Operations	Digestive	MRC-IEU	462933	217	462716	-1.68e-05	0.77	5.79e-05	-3.63e-05	0.68	8.85e-05	6.63e-05	0.47	9.22e-05	-2.61e-06	0.96	4.82e-05
UKB-b:6365	Binary	Operation code: barium meal / barium swallow	Verbal interview	Operations	Digestive	MRC-IEU	462933	268	462665	-6.92e-06	0.91	6.44e-05	-0.000141585	0.15	9.83e-05	-5.13e-05	0.62	0.000102447	5.83e-05	0.28	5.36e-05
UKB-b:4618	Binary	Operation code: bile duct surgery	Verbal interview	Operations	Digestive	MRC-IEU	462933	124	462809	-6.95e-05	0.11	4.38e-05	6.36e-05	0.34	6.69e-05	4.32e-06	0.95	6.97e-05	2.97e-05	0.42	3.65e-05
UKB-b:2784	Binary	Operation code: bowel resection	Verbal interview	Operations	Digestive	MRC-IEU	462933	844	462089	-1.49e-05	0.9	0.000114201	-0.000220844	0.21	0.000174347	0.000244334	0.18	0.000181695	2.62e-05	0.78	9.51e-05
UKB-b:11402	Binary	Operation code: colectomy/hemicolectomy	Verbal interview	Operations	Digestive	MRC-IEU	462933	1975	460958	2.95e-05	0.87	0.000174481	1.48e-05	0.96	0.000266373	2.87e-05	0.92	0.0002776	-2.64e-05	0.86	0.000145243
UKB-b:2218	Binary	Operation code: colonoscopy/sigmoidoscopy	Verbal interview	Operations	Digestive	MRC-IEU	462933	9125	453808	-0.000819424	0.028	0.000372176	-0.00027707	0.63	0.000568186	-0.00163659	0.0057	0.000592133	0.00111739	0.00031	0.00030981
UKB-b:17186	Binary	Operation code: colostomy formation	Verbal interview	Operations	Digestive	MRC-IEU	462933	145	462788	-6.95e-05	0.14	4.74e-05	6.51e-05	0.37	7.23e-05	-4.46e-05	0.55	7.54e-05	4.82e-05	0.22	3.94e-05
UKB-b:3434	Binary	Operation code: colostomy reversal	Verbal interview	Operations	Digestive	MRC-IEU	462933	160	462773	-3.71e-05	0.46	4.98e-05	-2.73e-06	0.97	7.6e-05	-4.17e-05	0.6	7.92e-05	4.03e-05	0.33	4.14e-05
UKB-b:16450	Binary	Operation code: ct colonoscopy	Verbal interview	Operations	Digestive	MRC-IEU	462933	104	462829	-6.82e-05	0.089	4.01e-05	-2.37e-05	0.7	6.12e-05	-7.64e-05	0.23	6.38e-05	7.17e-05	0.032	3.34e-05
UKB-b:9897	Binary	Operation code: dental/tooth surgery	Verbal interview	Operations	Digestive	MRC-IEU	462933	1197	461736	-6.23e-05	0.65	0.000135954	-0.000104681	0.61	0.000207555	-1.63e-05	0.94	0.000216303	9.48e-05	0.4	0.000113172
UKB-b:14016	Binary	Operation code: duodenal ulcer surgery	Verbal interview	Operations	Digestive	MRC-IEU	462933	173	462760	-0.000140268	0.0067	5.17e-05	8.65e-05	0.27	7.9e-05	5.62e-05	0.49	8.23e-05	6.83e-05	0.11	4.31e-05
UKB-b:6354	Binary	Operation code: endoscopy / gastroscopy	Verbal interview	Operations	Digestive	MRC-IEU	462933	9236	453697	-0.000331645	0.38	0.000374371	0.000268862	0.64	0.000571538	-0.00147315	0.013	0.000595626	0.000512954	0.1	0.000311638
UKB-b:1920	Binary	Operation code: ercp/endoscopic retrograde cholangiopancreatogram	Verbal interview	Operations	Digestive	MRC-IEU	462933	405	462528	-7.16e-05	0.37	7.92e-05	6.54e-05	0.59	0.000120838	6.58e-05	0.6	0.000125931	1.26e-05	0.85	6.59e-05
UKB-b:10078	Binary	Operation code: femoral hernia repair	Verbal interview	Operations	Digestive	MRC-IEU	462933	408	462525	-7.47e-05	0.35	7.94e-05	-0.000121907	0.31	0.000121279	5.46e-06	0.97	0.000126391	8.48e-05	0.2	6.61e-05
UKB-b:19178	Binary	Operation code: fistula for dialysis	Verbal interview	Operations	Digestive	MRC-IEU	462933	103	462830	-2.12e-05	0.6	3.99e-05	-5.42e-05	0.37	6.1e-05	-9.17e-05	0.15	6.35e-05	6.23e-05	0.061	3.32e-05
UKB-b:11812	Binary	Operation code: gallstones removed	Verbal interview	Operations	Digestive	MRC-IEU	462933	386	462547	0.000164435	0.033	7.73e-05	-0.000129561	0.27	0.000117966	-8.72e-05	0.48	0.000122938	-5.07e-05	0.43	6.43e-05
UKB-b:16734	Binary	Operation code: gastrectomy	Verbal interview	Operations	Digestive	MRC-IEU	462933	105	462828	-4.23e-05	0.29	4.03e-05	7.34e-06	0.91	6.15e-05	-2.56e-05	0.69	6.41e-05	3.08e-05	0.36	3.36e-05
UKB-b:13583	Binary	Operation code: haemorroidectomy / piles surgery/ banding of piles	Verbal interview	Operations	Digestive	MRC-IEU	462933	8266	454667	-0.00226806	1.5e-10	0.000354256	0.000166053	0.76	0.000540828	-0.00340981	1.5e-09	0.000563622	0.00246984	5.5e-17	0.000294893
UKB-b:8278	Binary	Operation code: hernia surgery	Verbal interview	Operations	Digestive	MRC-IEU	462933	2993	459940	-2.28e-05	0.92	0.000214304	-0.000234438	0.47	0.000327169	-0.000630307	0.065	0.000340958	0.000255929	0.15	0.000178393
UKB-b:11761	Binary	Operation code: ileostomy formation	Verbal interview	Operations	Digestive	MRC-IEU	462933	162	462771	-0.000100493	0.045	5.01e-05	0.000107544	0.16	7.64e-05	2.89e-05	0.72	7.97e-05	3.7e-05	0.37	4.17e-05
UKB-b:13156	Binary	Operation code: ileostomy/colostomy surgery	Verbal interview	Operations	Digestive	MRC-IEU	462933	113	462820	-3.95e-06	0.92	4.18e-05	-2.77e-05	0.66	6.38e-05	2.99e-05	0.65	6.65e-05	4.31e-06	0.9	3.48e-05
UKB-b:12313	Binary	Operation code: incisional hernia repair	Verbal interview	Operations	Digestive	MRC-IEU	462933	1781	461152	-5.89e-05	0.72	0.000165675	0.000507143	0.045	0.00025293	-0.000625838	0.018	0.00026359	4.36e-05	0.75	0.000137913
UKB-b:20332	Binary	Operation code: inguinal hernia repair	Verbal interview	Operations	Digestive	MRC-IEU	462933	6660	456273	-7.2e-05	0.82	0.000316949	6.89e-05	0.89	0.000483874	-0.000409418	0.42	0.000504267	0.000178695	0.5	0.000263838
UKB-b:9263	Binary	Operation code: inguinal/femoral hernia repair	Verbal interview	Operations	Digestive	MRC-IEU	462933	15516	447417	-0.00102022	0.032	0.00047597	0.00111121	0.13	0.000726645	0.00150837	0.046	0.00075727	-3.11e-06	0.99	0.000396212
UKB-b:8053	Binary	Operation code: laparoscopy	Verbal interview	Operations	Digestive	MRC-IEU	462933	8205	454728	0.000441291	0.21	0.000350769	2.55e-06	1	0.000535506	0.000438687	0.43	0.000558075	-0.000450919	0.12	0.000291991
UKB-b:10289	Binary	Operation code: large bowel resection +/- colostomy	Verbal interview	Operations	Digestive	MRC-IEU	462933	1269	461664	6.99e-06	0.96	0.000139968	-4.99e-05	0.82	0.000213684	-0.000234277	0.29	0.00022269	7.41e-05	0.52	0.000116514
UKB-b:15474	Binary	Operation code: mastoidectomy/mastoid surgery	Verbal interview	Operations	Digestive	MRC-IEU	462933	843	462090	0.000167658	0.14	0.00011414	0.000254659	0.14	0.000174253	-0.000357396	0.049	0.000181597	-9.6e-05	0.31	9.5e-05
UKB-b:15200	Binary	Operation code: mouth/salivary gland surgery	Verbal interview	Operations	Digestive	MRC-IEU	462933	2842	460091	-0.000356926	0.088	0.000209131	0.000207756	0.52	0.000319273	0.000493984	0.14	0.000332728	2.83e-05	0.87	0.000174087
UKB-b:11180	Binary	Operation code: oesophageal surgery	Verbal interview	Operations	Digestive	MRC-IEU	462933	539	462394	5.05e-05	0.58	9.13e-05	0.000356617	0.01	0.000139352	-4.13e-05	0.78	0.000145225	-0.000127121	0.094	7.6e-05
UKB-b:7564	Binary	Operation code: oesphageal fundoplication/hiatus hernia surgery	Verbal interview	Operations	Digestive	MRC-IEU	462933	1125	461808	-9.28e-05	0.48	0.000131798	-8.19e-05	0.68	0.000201211	2.39e-05	0.91	0.000209691	6.38e-05	0.56	0.000109713
UKB-b:8470	Binary	Operation code: other bowel surgery	Verbal interview	Operations	Digestive	MRC-IEU	462933	2814	460119	-0.000304407	0.14	0.000208079	4.42e-05	0.89	0.000317666	-0.00011993	0.72	0.000331055	0.000244521	0.16	0.000173211
UKB-b:17683	Binary	Operation code: pancreas surgery	Verbal interview	Operations	Digestive	MRC-IEU	462933	259	462674	-2.63e-05	0.68	6.33e-05	-4.79e-05	0.62	9.66e-05	3.95e-05	0.69	0.000100709	3.02e-05	0.57	5.27e-05
UKB-b:5617	Binary	Operation code: pilonidal sinus surgery (anal)	Verbal interview	Operations	Digestive	MRC-IEU	462933	2665	460268	0.000110175	0.59	0.000202414	0.000105742	0.73	0.000309017	-3.98e-05	0.9	0.000322041	-0.000103116	0.54	0.000168495
UKB-b:19438	Binary	Operation code: rectal or colon polypectomy	Verbal interview	Operations	Digestive	MRC-IEU	462933	1928	461005	0.000218414	0.21	0.000172401	-4.09e-06	0.99	0.000263198	-0.000391555	0.15	0.000274291	-2.58e-05	0.86	0.000143512
UKB-b:10962	Binary	Operation code: rectal/sigmoid resection	Verbal interview	Operations	Digestive	MRC-IEU	462933	641	462292	-9.15e-05	0.36	9.95e-05	6.57e-05	0.67	0.000151967	0.000364423	0.021	0.000158372	-4.71e-05	0.57	8.29e-05
UKB-b:7092	Binary	Operation code: small bowel resection	Verbal interview	Operations	Digestive	MRC-IEU	462933	787	462146	1.73e-06	0.99	0.000110275	-0.000335531	0.046	0.000168353	-2.84e-05	0.87	0.000175448	0.0001025	0.26	9.18e-05
UKB-b:12474	Binary	Operation code: stomach surgery	Verbal interview	Operations	Digestive	MRC-IEU	462933	2717	460216	-0.000568716	0.0054	0.000204469	-0.000206467	0.51	0.000312156	-0.000416148	0.2	0.000325312	0.000549538	0.0012	0.000170206
UKB-b:19414	Binary	Operation code: surgery for pyloric stenosis	Verbal interview	Operations	Digestive	MRC-IEU	462933	242	462691	5.3e-05	0.39	6.12e-05	-0.000226134	0.015	9.34e-05	-4.82e-05	0.62	9.73e-05	5.07e-05	0.32	5.09e-05
UKB-b:12839	Binary	Operation code: umbilical hernia repair	Verbal interview	Operations	Digestive	MRC-IEU	462933	4071	458862	0.000309091	0.22	0.00024987	1.73e-05	0.96	0.000381467	-0.000916786	0.021	0.000397544	1.68e-05	0.94	0.000207999
UKB-b:14782	Binary	Operation code: wisdom teeth surgery	Verbal interview	Operations	Digestive	MRC-IEU	462933	18098	444835	0.00119877	0.021	0.000518527	6.07e-05	0.94	0.000791616	-0.000293564	0.72	0.000824979	-0.000885337	0.04	0.000431637
UKB-a:524	Binary	Diagnoses - main ICD10: E04 Other non-toxic goitre	Health-related outcomes/Hospital inpatient	Summary Diagnoses	Endocrine	Neale Lab	337199	745	336454	-4.64e-05	0.752439	0.000147156	-7.49e-05	0.737019	0.000222986	0.000135747	0.571903	0.000240153	6.45e-06	0.958156	0.000122947
E10	Binary	Diagnoses - main ICD10: E10 Insulin-dependent diabetes mellitus	Health-related outcomes/Hospital inpatient	Summary Diagnoses	Endocrine	Neale Lab	361194	580	360614	-0.00019761	0.104762	0.000121816	0.000248537	0.178244	0.000184623	7.30054e-05	0.710911	0.000196975	-6.50237e-05	0.521849	0.00010152
E11	Binary	Diagnoses - main ICD10: E11 Non-insulin-dependent diabetes mellitus	Health-related outcomes/Hospital inpatient	Summary Diagnoses	Endocrine	Neale Lab	361194	878	360316	-3.1128e-05	0.835343	0.000149759	0.000578931	0.0107518	0.000226971	-1.60697e-05	0.947091	0.000242158	0.000125759	0.313635	0.000124808
UKB-b:16540	Binary	Diagnoses - main ICD10: E86 Volume depletion	Health-related outcomes/Hospital inpatient	Summary Diagnoses	Endocrine	MRC-IEU	463010	181	462829	-4e-05	0.45	5.29e-05	-1.73e-05	0.83	8.08e-05	-0.000107297	0.2	8.42e-05	6.96e-05	0.11	4.4e-05
UKB-b:16319	Binary	Diagnoses - secondary ICD10: E86 Volume depletion	Health-related outcomes/Hospital inpatient	Summary Diagnoses	Endocrine	MRC-IEU	463010	1149	461861	5.98e-05	0.65	0.000133188	-0.000187364	0.36	0.000203322	-1.23e-05	0.95	0.000211905	1.85e-05	0.87	0.000110867
UKB-b:1706	Binary	Operative procedures - main OPCS: B08.1 Total thyroidectomy	Health-related outcomes/Hospital inpatient	Summary Operations	Endocrine	MRC-IEU	463010	434	462576	-1.49e-05	0.86	8.19e-05	-0.000178179	0.15	0.000125042	5.46e-05	0.68	0.000130321	4.3e-05	0.53	6.82e-05
UKB-b:2655	Binary	Operative procedures - main OPCS: B08.2 Subtotal thyroidectomy	Health-related outcomes/Hospital inpatient	Summary Operations	Endocrine	MRC-IEU	463010	153	462857	-7.53e-05	0.12	4.87e-05	0.00016092	0.03	7.43e-05	-4.78e-06	0.95	7.74e-05	7.7e-06	0.85	4.05e-05
UKB-b:171	Binary	Operative procedures - main OPCS: B08.3 Hemithyroidectomy	Health-related outcomes/Hospital inpatient	Summary Operations	Endocrine	MRC-IEU	463010	399	462611	-5.28e-05	0.5	7.85e-05	-2.57e-05	0.83	0.000119897	0.000188593	0.13	0.000124959	-1.48e-06	0.98	6.54e-05
UKB-b:158	Binary	Operative procedures - main OPCS: B08.4 Lobectomy of thyroid gland NEC	Health-related outcomes/Hospital inpatient	Summary Operations	Endocrine	MRC-IEU	463010	744	462266	-0.000211319	0.049	0.000107192	0.000107963	0.51	0.000163638	1.39e-05	0.93	0.000170546	8.58e-05	0.34	8.92e-05
UKB-b:12076	Binary	Operative procedures - main OPCS: B14.9 Unspecified excision of parathyroid gland	Health-related outcomes/Hospital inpatient	Summary Operations	Endocrine	MRC-IEU	463010	273	462737	-3.49e-05	0.59	6.5e-05	4.9e-06	0.96	9.92e-05	-0.000154771	0.13	0.000103377	6.05e-05	0.26	5.41e-05
UKB-b:14435	Binary	Operative procedures - main OPCS: B22.3 Unilateral adrenalectomy	Health-related outcomes/Hospital inpatient	Summary Operations	Endocrine	MRC-IEU	463010	105	462905	5.08e-05	0.21	4.03e-05	2.29e-05	0.71	6.15e-05	1.36e-05	0.83	6.41e-05	-4.42e-05	0.19	3.36e-05
UKB-b:11377	Binary	Operative procedures - main OPCS: B27.3 Total mastectomy and excision of pectoralis minor muscle	Health-related outcomes/Hospital inpatient	Summary Operations	Endocrine	MRC-IEU	463010	120	462890	-1.02e-05	0.81	4.31e-05	0.000121513	0.065	6.58e-05	3.35e-05	0.62	6.86e-05	-4.15e-05	0.25	3.59e-05
UKB-b:20278	Binary	Operative procedures - main OPCS: B27.4 Total mastectomy NEC	Health-related outcomes/Hospital inpatient	Summary Operations	Endocrine	MRC-IEU	463010	2371	460639	5.4e-05	0.78	0.000190675	1.63e-05	0.96	0.000291081	-6.39e-05	0.83	0.000303368	-1.73e-05	0.91	0.000158721
UKB-b:15236	Binary	Operative procedures - main OPCS: B27.5 Subcutaneous mastectomy	Health-related outcomes/Hospital inpatient	Summary Operations	Endocrine	MRC-IEU	463010	197	462813	8.56e-05	0.12	5.52e-05	0.000167842	0.046	8.43e-05	-7.11e-05	0.42	8.78e-05	-8.97e-05	0.051	4.6e-05
UKB-b:17088	Binary	Operative procedures - main OPCS: B27.6 Skin sparing mastectomy	Health-related outcomes/Hospital inpatient	Summary Operations	Endocrine	MRC-IEU	463010	210	462800	0.000152701	0.0074	5.7e-05	-4.09e-06	0.96	8.7e-05	-0.0001412	0.12	9.07e-05	-6.74e-05	0.16	4.74e-05
UKB-b:14476	Binary	Operative procedures - main OPCS: B27.9 Unspecified total excision of breast	Health-related outcomes/Hospital inpatient	Summary Operations	Endocrine	MRC-IEU	463010	753	462257	2.22e-05	0.84	0.000107797	-0.000160646	0.33	0.000164561	-9.26e-05	0.59	0.000171507	5.6e-05	0.53	8.97e-05
UKB-b:7609	Binary	Operative procedures - main OPCS: B28.2 Partial excision of breast NEC	Health-related outcomes/Hospital inpatient	Summary Operations	Endocrine	MRC-IEU	463010	3871	459139	0.000305506	0.21	0.000242915	0.000395531	0.29	0.00037083	0.000264721	0.49	0.000386484	-0.000372882	0.065	0.000202206
UKB-b:16030	Binary	Operative procedures - main OPCS: B28.3 Excision of lesion of breast NEC	Health-related outcomes/Hospital inpatient	Summary Operations	Endocrine	MRC-IEU	463010	3649	459361	0.000353252	0.13	0.000236006	-0.000263124	0.47	0.000360282	-0.000228282	0.54	0.000375491	-0.00010317	0.6	0.000196455
UKB-b:11595	Binary	Operative procedures - main OPCS: B28.4 Re-excision of breast margins	Health-related outcomes/Hospital inpatient	Summary Operations	Endocrine	MRC-IEU	463010	379	462631	1.01e-05	0.89	7.65e-05	0.000305168	0.009	0.000116831	-9.28e-05	0.45	0.000121763	-7.86e-05	0.22	6.37e-05
UKB-b:20359	Binary	Operative procedures - main OPCS: B28.5 Wire guided partial excision of breast	Health-related outcomes/Hospital inpatient	Summary Operations	Endocrine	MRC-IEU	463010	1115	461895	9.87e-05	0.45	0.000131084	0.000283163	0.16	0.00020011	0.000181902	0.38	0.000208557	-0.000202013	0.064	0.000109116
UKB-b:16037	Binary	Operative procedures - main OPCS: B28.7 Wire guided excision of lesion of breast	Health-related outcomes/Hospital inpatient	Summary Operations	Endocrine	MRC-IEU	463010	116	462894	2.27e-05	0.59	4.24e-05	6.35e-05	0.33	6.47e-05	-8.58e-05	0.2	6.74e-05	-9.39e-06	0.79	3.53e-05
UKB-b:12437	Binary	Operative procedures - main OPCS: B28.8 Other specified other excision of breast	Health-related outcomes/Hospital inpatient	Summary Operations	Endocrine	MRC-IEU	463010	563	462447	-0.000206822	0.027	9.33e-05	-1.09e-05	0.94	0.000142359	-8.79e-06	0.95	0.000148369	0.00015065	0.052	7.76e-05
UKB-b:7396	Binary	Operative procedures - main OPCS: B29.1 Reconstruction of breast using myocutaneous flap of latissimus dorsi muscle	Health-related outcomes/Hospital inpatient	Summary Operations	Endocrine	MRC-IEU	463010	362	462648	9.75e-05	0.19	7.48e-05	4.21e-05	0.71	0.000114183	-8.63e-05	0.47	0.000119003	-5.63e-05	0.37	6.23e-05
UKB-b:7254	Binary	Operative procedures - main OPCS: B29.3 Reconstruction of breast using flap of skin of abdomen NEC	Health-related outcomes/Hospital inpatient	Summary Operations	Endocrine	MRC-IEU	463010	119	462891	6.59e-05	0.12	4.29e-05	8.13e-05	0.21	6.55e-05	-1.91e-05	0.78	6.83e-05	-5.77e-05	0.11	3.57e-05
UKB-b:831	Binary	Operative procedures - main OPCS: B29.5 Revision of reconstruction of breast	Health-related outcomes/Hospital inpatient	Summary Operations	Endocrine	MRC-IEU	463010	112	462898	6.27e-05	0.13	4.16e-05	2.37e-05	0.71	6.35e-05	-7.6e-05	0.25	6.62e-05	-2.8e-05	0.42	3.46e-05
UKB-b:4814	Binary	Operative procedures - main OPCS: B29.8 Other specified reconstruction of breast	Health-related outcomes/Hospital inpatient	Summary Operations	Endocrine	MRC-IEU	463010	151	462859	0.000109073	0.024	4.83e-05	1.6e-05	0.83	7.38e-05	3.32e-05	0.67	7.69e-05	-8.71e-05	0.03	4.02e-05
UKB-b:16169	Binary	Operative procedures - main OPCS: B30.1 Insertion of prosthesis for breast	Health-related outcomes/Hospital inpatient	Summary Operations	Endocrine	MRC-IEU	463010	278	462732	-5.38e-06	0.93	6.56e-05	6.98e-05	0.49	0.000100072	-0.000111733	0.28	0.000104297	2.26e-05	0.68	5.46e-05
UKB-b:9219	Binary	Operative procedures - main OPCS: B30.2 Revision of prosthesis for breast	Health-related outcomes/Hospital inpatient	Summary Operations	Endocrine	MRC-IEU	463010	275	462735	-3.22e-05	0.62	6.52e-05	-4.09e-05	0.68	9.95e-05	-0.000254625	0.014	0.00010374	9.85e-05	0.07	5.43e-05
UKB-b:19190	Binary	Operative procedures - main OPCS: B30.3 Removal of prosthesis for breast	Health-related outcomes/Hospital inpatient	Summary Operations	Endocrine	MRC-IEU	463010	221	462789	-5.4e-05	0.36	5.85e-05	3.46e-06	0.97	8.93e-05	-0.000151853	0.1	9.3e-05	7.19e-05	0.14	4.87e-05
UKB-b:18747	Binary	Operative procedures - main OPCS: B31.1 Reduction mammoplasty	Health-related outcomes/Hospital inpatient	Summary Operations	Endocrine	MRC-IEU	463010	871	462139	-2.51e-05	0.83	0.000115922	0.000146237	0.41	0.000176964	2.17e-05	0.91	0.000184434	-2.52e-05	0.79	9.65e-05
UKB-b:10858	Binary	Operative procedures - main OPCS: B31.2 Augmentation mammoplasty	Health-related outcomes/Hospital inpatient	Summary Operations	Endocrine	MRC-IEU	463010	110	462900	-9.46e-06	0.82	4.13e-05	-5.52e-05	0.38	6.3e-05	-7.25e-05	0.27	6.56e-05	3.94e-05	0.25	3.43e-05
UKB-b:15953	Binary	Operative procedures - main OPCS: B31.3 Mastopexy	Health-related outcomes/Hospital inpatient	Summary Operations	Endocrine	MRC-IEU	463010	198	462812	-4.18e-05	0.45	5.53e-05	-2.58e-05	0.76	8.45e-05	-0.000166861	0.058	8.8e-05	8.04e-05	0.081	4.61e-05
UKB-b:9754	Binary	Operative procedures - main OPCS: B32.1 Percutaneous biopsy of lesion of breast	Health-related outcomes/Hospital inpatient	Summary Operations	Endocrine	MRC-IEU	463010	483	462527	-9.32e-05	0.28	8.64e-05	8.76e-05	0.51	0.000131862	2.9e-05	0.83	0.000137428	2.47e-05	0.73	7.19e-05
UKB-b:8251	Binary	Operative procedures - main OPCS: B32.2 Biopsy of lesion of breast NEC	Health-related outcomes/Hospital inpatient	Summary Operations	Endocrine	MRC-IEU	463010	634	462376	0.000138305	0.16	9.89e-05	0.000265869	0.078	0.000151039	8.03e-05	0.61	0.000157415	-0.000188008	0.022	8.24e-05
UKB-b:18940	Binary	Operative procedures - main OPCS: B32.3 Wire guided biopsy of lesion of breast	Health-related outcomes/Hospital inpatient	Summary Operations	Endocrine	MRC-IEU	463010	161	462849	7.77e-05	0.12	4.99e-05	-7.19e-05	0.35	7.62e-05	-2.94e-05	0.71	7.94e-05	-2.68e-05	0.52	4.15e-05
UKB-b:14338	Binary	Operative procedures - main OPCS: B32.8 Other specified biopsy of breast	Health-related outcomes/Hospital inpatient	Summary Operations	Endocrine	MRC-IEU	463010	234	462776	3.99e-05	0.51	6.01e-05	-2.74e-05	0.77	9.18e-05	8.99e-06	0.93	9.57e-05	-3.33e-05	0.51	5.01e-05
UKB-b:18136	Binary	Operative procedures - main OPCS: B33.1 Drainage of lesion of breast	Health-related outcomes/Hospital inpatient	Summary Operations	Endocrine	MRC-IEU	463010	283	462727	-0.000105919	0.11	6.61e-05	-8.76e-05	0.39	0.00010098	-5.25e-05	0.62	0.000105243	0.000115377	0.036	5.51e-05
UKB-b:5671	Binary	Operative procedures - main OPCS: B34.1 Subareolar excision of mammary duct	Health-related outcomes/Hospital inpatient	Summary Operations	Endocrine	MRC-IEU	463010	251	462759	3.19e-05	0.61	6.23e-05	8.46e-05	0.37	9.51e-05	-3.21e-05	0.75	9.91e-05	-3.49e-05	0.5	5.19e-05
UKB-b:6039	Binary	Operative procedures - main OPCS: B34.2 Excision of mammary duct NEC	Health-related outcomes/Hospital inpatient	Summary Operations	Endocrine	MRC-IEU	463010	261	462749	4.27e-05	0.5	6.35e-05	-8.9e-05	0.36	9.7e-05	3.47e-05	0.73	0.000101067	-4.02e-06	0.94	5.29e-05
UKB-b:17721	Binary	Operative procedures - main OPCS: B34.4 Microdochotomy	Health-related outcomes/Hospital inpatient	Summary Operations	Endocrine	MRC-IEU	463010	152	462858	7.88e-05	0.1	4.85e-05	-3.57e-05	0.63	7.4e-05	0.000157624	0.041	7.71e-05	-9.48e-05	0.019	4.04e-05
UKB-b:11502	Binary	Operative procedures - main OPCS: B35.4 Plastic operations on nipple	Health-related outcomes/Hospital inpatient	Summary Operations	Endocrine	MRC-IEU	463010	220	462790	-0.00010704	0.066	5.83e-05	6.35e-06	0.94	8.9e-05	7.54e-05	0.42	9.28e-05	5.29e-05	0.28	4.85e-05
UKB-b:14073	Binary	Operative procedures - main OPCS: B35.5 Biopsy of lesion of nipple	Health-related outcomes/Hospital inpatient	Summary Operations	Endocrine	MRC-IEU	463010	107	462903	-2.42e-05	0.55	4.07e-05	-3.87e-05	0.53	6.21e-05	-2.75e-05	0.67	6.47e-05	3.51e-05	0.3	3.39e-05
UKB-b:19808	Binary	Operative procedures - main OPCS: B36.1 Reconstruction of nipple	Health-related outcomes/Hospital inpatient	Summary Operations	Endocrine	MRC-IEU	463010	298	462712	-2.26e-05	0.74	6.79e-05	-4.36e-05	0.67	0.000103606	-0.000136997	0.2	0.00010798	6.04e-05	0.28	5.65e-05
UKB-b:10804	Binary	Operative procedures - main OPCS: B36.4 Tattooing of nipple	Health-related outcomes/Hospital inpatient	Summary Operations	Endocrine	MRC-IEU	463010	196	462814	1.14e-05	0.84	5.51e-05	6.08e-05	0.47	8.4e-05	2.95e-06	0.97	8.76e-05	-2.88e-05	0.53	4.58e-05
UKB-b:9725	Binary	Operative procedures - main OPCS: B37.1 Aspiration of lesion of breast	Health-related outcomes/Hospital inpatient	Summary Operations	Endocrine	MRC-IEU	463010	380	462630	-5.1e-05	0.51	7.66e-05	6.9e-06	0.95	0.000116978	-2.54e-05	0.84	0.000121916	4.77e-05	0.45	6.38e-05
UKB-b:17442	Binary	Operative procedures - secondary OPCS: B28.3 Excision of lesion of breast NEC	Health-related outcomes/Hospital inpatient	Summary Operations	Endocrine	MRC-IEU	463010	111	462899	8.8e-07	0.98	4.14e-05	-5.72e-05	0.37	6.33e-05	-3.6e-05	0.58	6.59e-05	2.77e-05	0.42	3.45e-05
UKB-b:8459	Binary	Operative procedures - secondary OPCS: B29.1 Reconstruction of breast using myocutaneous flap of latissimus dorsi muscle	Health-related outcomes/Hospital inpatient	Summary Operations	Endocrine	MRC-IEU	463010	447	462563	1.43e-05	0.86	8.31e-05	2.81e-05	0.82	0.00012686	-0.000185339	0.16	0.000132215	2.99e-05	0.67	6.92e-05
UKB-b:4472	Binary	Operative procedures - secondary OPCS: B29.8 Other specified reconstruction of breast	Health-related outcomes/Hospital inpatient	Summary Operations	Endocrine	MRC-IEU	463010	109	462901	8.42e-05	0.04	4.11e-05	4.69e-05	0.45	6.27e-05	-8.85e-05	0.18	6.53e-05	-4.64e-05	0.18	3.42e-05
UKB-b:8164	Binary	Operative procedures - secondary OPCS: B30.1 Insertion of prosthesis for breast	Health-related outcomes/Hospital inpatient	Summary Operations	Endocrine	MRC-IEU	463010	770	462240	0.000173819	0.11	0.000109003	0.000243703	0.14	0.000166402	-0.000357508	0.039	0.000173426	-9.19e-05	0.31	9.07e-05
UKB-b:16668	Binary	Operative procedures - secondary OPCS: B30.3 Removal of prosthesis for breast	Health-related outcomes/Hospital inpatient	Summary Operations	Endocrine	MRC-IEU	463010	150	462860	-3.85e-05	0.42	4.82e-05	0.000167789	0.022	7.35e-05	-9.18e-05	0.23	7.66e-05	4.05e-06	0.92	4.01e-05
UKB-b:17254	Binary	Operative procedures - secondary OPCS: B31.1 Reduction mammoplasty	Health-related outcomes/Hospital inpatient	Summary Operations	Endocrine	MRC-IEU	463010	192	462818	1.41e-05	0.8	5.45e-05	2.07e-05	0.8	8.32e-05	1.28e-05	0.88	8.67e-05	-1.65e-05	0.72	4.54e-05
UKB-b:8409	Binary	Operative procedures - secondary OPCS: B31.3 Mastopexy	Health-related outcomes/Hospital inpatient	Summary Operations	Endocrine	MRC-IEU	463010	175	462835	0.000116822	0.025	5.2e-05	-2.39e-05	0.76	7.94e-05	-7.78e-05	0.35	8.28e-05	-4.98e-05	0.25	4.33e-05
UKB-b:11658	Binary	Operative procedures - secondary OPCS: B33.2 Capsulotomy of breast	Health-related outcomes/Hospital inpatient	Summary Operations	Endocrine	MRC-IEU	463010	147	462863	4.89e-05	0.3	4.77e-05	-9.21e-05	0.21	7.28e-05	-6.55e-05	0.39	7.59e-05	1.36e-05	0.73	3.97e-05
UKB-b:16863	Binary	Operative procedures - secondary OPCS: B35.4 Plastic operations on nipple	Health-related outcomes/Hospital inpatient	Summary Operations	Endocrine	MRC-IEU	463010	101	462909	-8.19e-06	0.84	3.95e-05	8.23e-05	0.17	6.03e-05	2.15e-05	0.73	6.29e-05	-2.32e-05	0.48	3.29e-05
UKB-b:10753	Binary	Diabetes diagnosed by doctor	Touchscreen/Health and medical history	Medical conditions	Endocrine	MRC-IEU	461578	22340	439238	0.0013587	0.018	0.000572371	0.00162719	0.063	0.000873806	0.00102688	0.26	0.000910856	-0.00168252	0.00041	0.000476448
UKB-b:18707	Binary	Non-cancer illness code, self-reported: adrenocortical insufficiency/addison's disease	Touchscreen/Health and medical history	Medical conditions	Endocrine	MRC-IEU	462933	175	462758	2.81e-05	0.59	5.2e-05	-4.06e-06	0.96	7.95e-05	-3.88e-05	0.64	8.28e-05	-1.03e-05	0.81	4.33e-05
UKB-b:12948	Binary	Non-cancer illness code, self-reported: diabetes	Touchscreen/Health and medical history	Medical conditions	Endocrine	MRC-IEU	462933	18228	444705	0.00104007	0.045	0.000518303	0.00156839	0.047	0.000791273	0.000576638	0.48	0.000824621	-0.00137217	0.0015	0.00043145
UKB-b:4114	Binary	Non-cancer illness code, self-reported: diabetic eye disease	Touchscreen/Health and medical history	Medical conditions	Endocrine	MRC-IEU	462933	886	462047	7.68e-05	0.51	0.00011701	0.000317194	0.076	0.000178634	0.000264229	0.16	0.000186163	-0.000221276	0.023	9.74e-05
UKB-b:15040	Binary	Non-cancer illness code, self-reported: diabetic neuropathy/ulcers	Touchscreen/Health and medical history	Medical conditions	Endocrine	MRC-IEU	462933	144	462789	-8.66e-06	0.85	4.72e-05	-8.27e-05	0.25	7.21e-05	-5.87e-05	0.43	7.51e-05	4.35e-05	0.27	3.93e-05
UKB-b:10912	Binary	Non-cancer illness code, self-reported: high cholesterol	Touchscreen/Health and medical history	Medical conditions	Endocrine	MRC-IEU	462933	56753	406180	0.00990786	6.9e-30	0.0008725	8.92e-05	0.95	0.00133201	-0.00543115	9.1e-05	0.00138815	-0.00538568	1.2e-13	0.000726294
UKB-b:20289	Binary	Non-cancer illness code, self-reported: hyperthyroidism/thyrotoxicosis	Touchscreen/Health and medical history	Medical conditions	Endocrine	MRC-IEU	462933	3545	459388	-0.000103726	0.66	0.000233118	0.000181372	0.61	0.000355892	-0.00066115	0.075	0.000370892	0.000191027	0.32	0.000194054
UKB-b:10730	Binary	Non-cancer illness code, self-reported: hypopituitarism	Touchscreen/Health and medical history	Medical conditions	Endocrine	MRC-IEU	462933	170	462763	2.85e-06	0.96	5.13e-05	-4.24e-05	0.59	7.83e-05	9.54e-05	0.24	8.16e-05	-7.72e-06	0.86	4.27e-05
UKB-b:19732	Binary	Non-cancer illness code, self-reported: hypothyroidism/myxoedema	Touchscreen/Health and medical history	Medical conditions	Endocrine	MRC-IEU	462933	22687	440246	0.000267373	0.64	0.000570122	-0.00117237	0.18	0.000870384	-0.00108259	0.23	0.000907066	0.000471144	0.32	0.000474586
UKB-b:131	Binary	Non-cancer illness code, self-reported: pancreatitis	Touchscreen/Health and medical history	Medical conditions	Endocrine	MRC-IEU	462933	1006	461927	0.000339241	0.0065	0.000124649	-7.62e-05	0.69	0.000190297	0.000504052	0.011	0.000198317	-0.000359125	0.00054	0.000103762
UKB-b:9689	Binary	Non-cancer illness code, self-reported: parathyroid gland problem (not cancer)	Touchscreen/Health and medical history	Medical conditions	Endocrine	MRC-IEU	462933	155	462778	-3.11e-05	0.53	4.9e-05	2.37e-05	0.75	7.48e-05	2.52e-05	0.75	7.79e-05	1.97e-05	0.63	4.08e-05
UKB-b:11450	Binary	Non-cancer illness code, self-reported: polycystic ovaries/polycystic ovarian syndrome	Touchscreen/Health and medical history	Medical conditions	Endocrine	MRC-IEU	462933	571	462362	-2.81e-05	0.76	9.39e-05	5.71e-05	0.69	0.000143382	9.2e-05	0.54	0.000149425	-3.35e-05	0.67	7.82e-05
UKB-b:10773	Binary	Non-cancer illness code, self-reported: thyroid goitre	Touchscreen/Health and medical history	Medical conditions	Endocrine	MRC-IEU	462933	438	462495	2.08e-05	0.8	8.23e-05	4.45e-05	0.72	0.000125634	-6.22e-05	0.63	0.000130929	-4.05e-06	0.95	6.85e-05
UKB-b:13532	Binary	Non-cancer illness code, self-reported: thyroid problem (not cancer)	Touchscreen/Health and medical history	Medical conditions	Endocrine	MRC-IEU	462933	1210	461723	-0.000153144	0.26	0.000136628	0.000330482	0.11	0.000208584	7.49e-05	0.73	0.000217375	-3.11e-05	0.78	0.000113733
UKB-b:18663	Binary	Non-cancer illness code, self-reported: thyroid radioablation therapy	Touchscreen/Health and medical history	Medical conditions	Endocrine	MRC-IEU	462933	102	462831	-1.08e-05	0.79	3.97e-05	3.05e-05	0.62	6.07e-05	-5.36e-05	0.4	6.32e-05	1.45e-05	0.66	3.31e-05
UKB-b:12193	Binary	Non-cancer illness code, self-reported: thyroiditis	Touchscreen/Health and medical history	Medical conditions	Endocrine	MRC-IEU	462933	229	462704	-7.06e-05	0.24	5.95e-05	-3.07e-05	0.74	9.09e-05	-0.000316777	0.00082	9.47e-05	0.000141236	0.0044	4.96e-05
UKB-b:8388	Binary	Started insulin within one year diagnosis of diabetes	Touchscreen/Health and medical history	Medical conditions	Endocrine	MRC-IEU	21241	2592	18649	0.00156683	0.7	0.00401324	-0.00113801	0.85	0.00609413	0.00975152	0.13	0.00637987	-0.00348034	0.3	0.00334474
UKB-b:11740	Binary	Medication for cholesterol, blood pressure or diabetes: Cholesterol lowering medication	Touchscreen/Health and medical history	Medication	Endocrine	MRC-IEU	209638	48450	161188	0.0126	4.4e-14	0.00166914	0.00333551	0.19	0.00255738	-0.00928522	0.00048	0.00266017	-0.00714032	2.7e-07	0.00138893
UKB-b:7350	Binary	Medication for cholesterol, blood pressure or diabetes: Insulin	Touchscreen/Health and medical history	Medication	Endocrine	MRC-IEU	209638	2891	206747	0.000896127	0.053	0.000463205	0.000103254	0.88	0.000709699	0.00118208	0.11	0.000738225	-0.00102836	0.0076	0.000385443
UKB-b:17805	Binary	Medication for cholesterol, blood pressure, diabetes, or take exogenous hormones: Cholesterol lowering medication	Touchscreen/Health and medical history	Medication	Endocrine	MRC-IEU	249710	31553	218157	0.00923695	2.2e-14	0.00120949	-0.000485323	0.79	0.00184118	-0.00250531	0.19	0.00192204	-0.0056288	2.3e-08	0.00100703
UKB-b:8080	Binary	Medication for cholesterol, blood pressure, diabetes, or take exogenous hormones: Hormone replacement therapy	Touchscreen/Health and medical history	Medication	Endocrine	MRC-IEU	249710	18641	231069	-0.000570594	0.55	0.000958889	-0.00215566	0.14	0.0014597	-0.00189051	0.21	0.0015238	0.00157585	0.048	0.00079838
UKB-b:14070	Binary	Medication for cholesterol, blood pressure, diabetes, or take exogenous hormones: Insulin	Touchscreen/Health and medical history	Medication	Endocrine	MRC-IEU	249710	1918	247792	0.000267173	0.4	0.000318534	-0.00047694	0.33	0.0004849	0.000248007	0.62	0.000506194	-0.000105731	0.69	0.000265215
UKB-b:5900	Binary	Treatment/medication code: alfacalcidol	Verbal interview	Medications	Endocrine	MRC-IEU	462933	395	462538	-6.7e-05	0.39	7.82e-05	-7.65e-05	0.52	0.000119329	-4.86e-05	0.7	0.000124358	8.88e-05	0.17	6.51e-05
UKB-b:10008	Binary	Treatment/medication code: atorvastatin	Verbal interview	Medications	Endocrine	MRC-IEU	462933	13851	449082	0.00251979	3.1e-08	0.000455119	0.00025978	0.71	0.000694812	-0.000752931	0.3	0.000724095	-0.00155932	3.9e-05	0.000378854
UKB-b:11063	Binary	Treatment/medication code: atrovent 20micrograms inhaler	Verbal interview	Medications	Endocrine	MRC-IEU	462933	487	462446	-3.45e-05	0.69	8.68e-05	-0.000125886	0.34	0.000132473	7.87e-05	0.57	0.000138056	4.16e-05	0.56	7.22e-05
UKB-b:10225	Binary	Treatment/medication code: avandamet 1mg / 500mg tablet	Verbal interview	Medications	Endocrine	MRC-IEU	462933	172	462761	4.75e-06	0.93	5.16e-05	0.000104717	0.18	7.88e-05	-0.000125495	0.13	8.21e-05	-2.66e-06	0.95	4.29e-05
UKB-b:10003	Binary	Treatment/medication code: becotide 50 inhaler	Verbal interview	Medications	Endocrine	MRC-IEU	462933	2810	460123	-0.000155232	0.46	0.000207937	0.000269035	0.4	0.00031745	0.000234443	0.48	0.000330829	-2.84e-05	0.87	0.000173093
UKB-b:19119	Binary	Treatment/medication code: bezafibrate	Verbal interview	Medications	Endocrine	MRC-IEU	462933	423	462510	-5.36e-05	0.51	8.09e-05	-4.49e-05	0.72	0.000123473	9.91e-05	0.44	0.000128677	8.88e-06	0.9	6.73e-05
UKB-b:16546	Binary	Treatment/medication code: calceos chewable tablet	Verbal interview	Medications	Endocrine	MRC-IEU	462933	247	462686	-1.78e-06	0.98	6.18e-05	-5.73e-05	0.54	9.44e-05	-0.000112386	0.25	9.83e-05	5.63e-05	0.27	5.15e-05
UKB-b:10586	Binary	Treatment/medication code: calcichew 1.25g chewable tablet	Verbal interview	Medications	Endocrine	MRC-IEU	462933	1005	461928	3.77e-05	0.76	0.000124536	0.000106767	0.57	0.000190124	-6.92e-05	0.73	0.000198137	-4.59e-05	0.66	0.000103667
UKB-b:11566	Binary	Treatment/medication code: calcichew d3 tablet	Verbal interview	Medications	Endocrine	MRC-IEU	462933	4540	458393	-0.000322492	0.22	0.000263293	0.000304993	0.45	0.000401959	-0.000624107	0.14	0.0004189	0.000322069	0.14	0.000219173
UKB-b:17688	Binary	Treatment/medication code: calcichew forte 2.5g chewable tablet	Verbal interview	Medications	Endocrine	MRC-IEU	462933	476	462457	0.000133989	0.12	8.58e-05	-3.77e-05	0.77	0.000130962	-7.63e-05	0.58	0.000136482	-4.74e-05	0.51	7.14e-05
UKB-b:8932	Binary	Treatment/medication code: calcipotriol	Verbal interview	Medications	Endocrine	MRC-IEU	462933	280	462653	0.000135055	0.04	6.58e-05	-0.00017814	0.076	0.000100489	0.000243339	0.02	0.000104724	-0.000108467	0.048	5.48e-05
UKB-b:2295	Binary	Treatment/medication code: calcium carbonate+cholecalciferol 1.25g/200iu tablet	Verbal interview	Medications	Endocrine	MRC-IEU	462933	720	462213	-2.41e-05	0.82	0.000105475	0.000178812	0.27	0.000161025	2.78e-06	0.99	0.000167812	-2.6e-05	0.77	8.78e-05
UKB-b:13208	Binary	Treatment/medication code: calcium carbonate+cholecalciferol 1.25g/5micrograms tablet	Verbal interview	Medications	Endocrine	MRC-IEU	462933	190	462743	4.19e-05	0.44	5.42e-05	-2.39e-05	0.77	8.28e-05	5.34e-05	0.54	8.63e-05	-3.38e-05	0.45	4.51e-05
UKB-b:1485	Binary	Treatment/medication code: calcium carbonate+colecalciferol 1.25g/5micrograms tablet	Verbal interview	Medications	Endocrine	MRC-IEU	462933	202	462731	2.37e-05	0.67	5.59e-05	0.000130285	0.13	8.53e-05	8.22e-05	0.36	8.89e-05	-7.48e-05	0.11	4.65e-05
UKB-b:11886	Binary	Treatment/medication code: calcium salts	Verbal interview	Medications	Endocrine	MRC-IEU	462933	2831	460102	0.000171014	0.41	0.000208443	-0.000425836	0.18	0.000318222	0.000104019	0.75	0.000331634	-1.77e-05	0.92	0.000173514
UKB-b:12496	Binary	Treatment/medication code: calcium+ergocalciferol tablet	Verbal interview	Medications	Endocrine	MRC-IEU	462933	202	462731	-6.7e-06	0.9	5.59e-05	1.35e-05	0.87	8.53e-05	7.02e-06	0.94	8.89e-05	-2.91e-06	0.95	4.65e-05
UKB-b:6549	Binary	Treatment/medication code: calcium+vitamin d 500units tablet	Verbal interview	Medications	Endocrine	MRC-IEU	462933	2000	460933	-0.000155819	0.37	0.000175385	0.000116913	0.66	0.000267754	-0.000268249	0.34	0.000279039	0.000128929	0.38	0.000145996
UKB-b:18353	Binary	Treatment/medication code: carbimazole	Verbal interview	Medications	Endocrine	MRC-IEU	462933	374	462559	-2.85e-05	0.71	7.61e-05	-0.000100167	0.39	0.000116113	-0.000154605	0.2	0.000121007	9.26e-05	0.14	6.33e-05
UKB-b:19736	Binary	Treatment/medication code: clobetasol	Verbal interview	Medications	Endocrine	MRC-IEU	462933	111	462822	-7.45e-06	0.86	4.14e-05	-4.05e-05	0.52	6.33e-05	-5.58e-05	0.4	6.59e-05	3.4e-05	0.32	3.45e-05
UKB-b:16704	Binary	Treatment/medication code: clobetasone	Verbal interview	Medications	Endocrine	MRC-IEU	462933	142	462791	3.58e-06	0.94	4.69e-05	-1.2e-05	0.87	7.16e-05	-9.05e-05	0.22	7.46e-05	1.79e-05	0.65	3.9e-05
UKB-b:9790	Binary	Treatment/medication code: cod liver oil capsule	Verbal interview	Medications	Endocrine	MRC-IEU	462933	26512	436421	-0.00115852	0.062	0.00062186	0.000267097	0.78	0.00094937	0.000331021	0.74	0.000989381	0.000642487	0.21	0.000517655
UKB-b:19608	Binary	Treatment/medication code: colchicine	Verbal interview	Medications	Endocrine	MRC-IEU	462933	227	462706	1.61e-05	0.79	5.93e-05	-1.5e-05	0.87	9.05e-05	-6.97e-05	0.46	9.43e-05	1.24e-05	0.8	4.93e-05
UKB-b:15406	Binary	Treatment/medication code: crestor 10mg tablet	Verbal interview	Medications	Endocrine	MRC-IEU	462933	298	462635	7.04e-05	0.3	6.79e-05	2.7e-05	0.79	0.000103655	-7.1e-05	0.51	0.000108024	-3.56e-05	0.53	5.65e-05
UKB-b:9217	Binary	Treatment/medication code: dexamethasone	Verbal interview	Medications	Endocrine	MRC-IEU	462933	108	462825	-6.7e-06	0.87	4.09e-05	-6.68e-05	0.28	6.24e-05	5.73e-06	0.93	6.5e-05	1.95e-05	0.57	3.4e-05
UKB-b:16928	Binary	Treatment/medication code: dexamethasone+hypromellose 0.1%/0.5% eye drops	Verbal interview	Medications	Endocrine	MRC-IEU	462933	176	462757	-9.3e-06	0.86	5.22e-05	-0.000143856	0.071	7.97e-05	-5.88e-05	0.48	8.3e-05	7.29e-05	0.093	4.34e-05
UKB-b:5434	Binary	Treatment/medication code: eltroxin 25micrograms tablet	Verbal interview	Medications	Endocrine	MRC-IEU	462933	112	462821	6.77e-05	0.1	4.16e-05	-4.38e-05	0.49	6.36e-05	-5.74e-05	0.39	6.62e-05	-1.67e-05	0.63	3.47e-05
UKB-b:6474	Binary	Treatment/medication code: ezetimibe	Verbal interview	Medications	Endocrine	MRC-IEU	462933	2701	460232	0.000749695	0.00024	0.00020388	0.000497713	0.11	0.000311256	-0.000266983	0.41	0.000324374	-0.000569784	0.00079	0.000169716
UKB-b:10299	Binary	Treatment/medication code: ezetrol 10mg tablet	Verbal interview	Medications	Endocrine	MRC-IEU	462933	867	462066	0.000189492	0.1	0.00011574	-0.000189602	0.28	0.000176696	0.000109157	0.55	0.000184143	-0.000117367	0.22	9.63e-05
UKB-b:10277	Binary	Treatment/medication code: fenofibrate	Verbal interview	Medications	Endocrine	MRC-IEU	462933	622	462311	-0.000111059	0.26	9.81e-05	-1.75e-05	0.91	0.000149697	2.17e-07	1	0.000156006	0.00011547	0.16	8.16e-05
UKB-b:17091	Binary	Treatment/medication code: ferrous salt product	Verbal interview	Medications	Endocrine	MRC-IEU	462933	140	462793	4.43e-05	0.34	4.65e-05	7.52e-06	0.92	7.11e-05	-0.000160789	0.03	7.41e-05	1.82e-05	0.64	3.87e-05
UKB-b:12171	Binary	Treatment/medication code: ferrous sulphate	Verbal interview	Medications	Endocrine	MRC-IEU	462933	2294	460639	0.000206118	0.27	0.000187927	0.000528812	0.065	0.000286901	-0.000261175	0.38	0.000298993	-0.000252197	0.11	0.000156436
UKB-b:739	Binary	Treatment/medication code: flixotide 25micrograms inhaler	Verbal interview	Medications	Endocrine	MRC-IEU	462933	764	462169	-0.000187705	0.084	0.000108662	8.11e-06	0.96	0.00016589	0.000166062	0.34	0.000172881	8.14e-05	0.37	9.05e-05
UKB-b:11775	Binary	Treatment/medication code: fludrocortisone	Verbal interview	Medications	Endocrine	MRC-IEU	462933	193	462740	1.79e-06	0.97	5.47e-05	3.77e-05	0.65	8.34e-05	3.1e-05	0.72	8.7e-05	-1.84e-05	0.69	4.55e-05
UKB-b:7549	Binary	Treatment/medication code: fluvastatin	Verbal interview	Medications	Endocrine	MRC-IEU	462933	223	462710	-3.58e-05	0.54	5.87e-05	-4.3e-05	0.63	8.97e-05	0.000132747	0.16	9.35e-05	7.62e-06	0.88	4.89e-05
UKB-b:288	Binary	Treatment/medication code: folic acid product	Verbal interview	Medications	Endocrine	MRC-IEU	462933	3883	459050	0.000165427	0.5	0.000244101	0.0003926	0.29	0.000372659	7.64e-05	0.84	0.000388365	-0.00020983	0.3	0.000203197
UKB-b:13480	Binary	Treatment/medication code: food supplement/plant/herbal extract	Verbal interview	Medications	Endocrine	MRC-IEU	462933	1737	461196	-0.000151004	0.36	0.000163639	-0.000138519	0.58	0.000249822	-8.96e-05	0.73	0.000260351	0.000154564	0.26	0.000136218
UKB-b:1427	Binary	Treatment/medication code: forceval capsule	Verbal interview	Medications	Endocrine	MRC-IEU	462933	128	462805	-1.62e-05	0.72	4.45e-05	-6.21e-05	0.36	6.79e-05	-5.91e-05	0.4	7.08e-05	3.78e-05	0.31	3.7e-05
UKB-b:62	Binary	Treatment/medication code: gamolenic acid	Verbal interview	Medications	Endocrine	MRC-IEU	462933	122	462811	4.92e-05	0.26	4.34e-05	0.000126393	0.057	6.63e-05	-6.21e-05	0.37	6.91e-05	-5.5e-05	0.13	3.62e-05
UKB-b:8602	Binary	Treatment/medication code: gliclazide	Verbal interview	Medications	Endocrine	MRC-IEU	462933	3840	459093	0.000461363	0.057	0.00024257	-0.00028428	0.44	0.000370322	-0.000109914	0.78	0.000385929	-0.000211758	0.29	0.000201922
UKB-b:7041	Binary	Treatment/medication code: glimepiride	Verbal interview	Medications	Endocrine	MRC-IEU	462933	389	462544	-4.19e-05	0.59	7.76e-05	-3.29e-05	0.78	0.000118419	-2.89e-06	0.98	0.00012341	3.77e-05	0.56	6.46e-05
UKB-b:8627	Binary	Treatment/medication code: glucophage 500mg tablet	Verbal interview	Medications	Endocrine	MRC-IEU	462933	405	462528	5.87e-05	0.46	7.91e-05	-0.000186306	0.12	0.00012083	8.42e-05	0.5	0.000125922	-1.22e-05	0.85	6.59e-05
UKB-b:11196	Binary	Treatment/medication code: hepacon b12 1mg/1ml injection	Verbal interview	Medications	Endocrine	MRC-IEU	462933	197	462736	-5.55e-05	0.31	5.52e-05	-6.29e-06	0.94	8.43e-05	-0.000126019	0.15	8.78e-05	7.26e-05	0.11	4.6e-05
UKB-b:102	Binary	Treatment/medication code: hydrocortisone	Verbal interview	Medications	Endocrine	MRC-IEU	462933	826	462107	-0.000127042	0.26	0.000112989	-0.000147607	0.39	0.000172496	8.29e-05	0.64	0.000179766	0.000118502	0.21	9.41e-05
UKB-b:17727	Binary	Treatment/medication code: hydrocortisone product	Verbal interview	Medications	Endocrine	MRC-IEU	462933	308	462625	-4.67e-05	0.5	6.9e-05	2.29e-05	0.83	0.000105378	-7.21e-05	0.51	0.000109819	3.96e-05	0.49	5.75e-05
UKB-b:15445	Binary	Treatment/medication code: insulin product	Verbal interview	Medications	Endocrine	MRC-IEU	462933	4537	458396	0.000474227	0.072	0.000263552	-0.000269923	0.5	0.000402355	0.000558691	0.18	0.000419313	-0.000423641	0.053	0.000219389
UKB-b:18395	Binary	Treatment/medication code: iron product	Verbal interview	Medications	Endocrine	MRC-IEU	462933	1332	461601	-2.32e-05	0.87	0.000143362	-0.000285047	0.19	0.000218866	0.00019996	0.38	0.00022809	5.17e-05	0.66	0.000119339
UKB-b:2994	Binary	Treatment/medication code: iron sulphate	Verbal interview	Medications	Endocrine	MRC-IEU	462933	194	462739	3.09e-05	0.57	5.48e-05	6.75e-05	0.42	8.36e-05	5.35e-06	0.95	8.72e-05	-3.99e-05	0.38	4.56e-05
UKB-b:4825	Binary	Treatment/medication code: kelp+garlic product	Verbal interview	Medications	Endocrine	MRC-IEU	462933	255	462678	-4.5e-05	0.47	6.28e-05	-7.9e-06	0.93	9.59e-05	0.000136827	0.17	9.99e-05	-2.84e-08	1	5.23e-05
UKB-b:16109	Binary	Treatment/medication code: lecithin product	Verbal interview	Medications	Endocrine	MRC-IEU	462933	246	462687	8.68e-05	0.16	6.17e-05	-2.19e-05	0.82	9.42e-05	-1.88e-05	0.85	9.81e-05	-4.08e-05	0.43	5.14e-05
UKB-b:17918	Binary	Treatment/medication code: levothyroxine sodium	Verbal interview	Medications	Endocrine	MRC-IEU	462933	18947	443986	0.000479621	0.36	0.000525533	-0.0001316	0.87	0.000802311	-0.00184997	0.027	0.000836125	0.000261635	0.55	0.000437469
UKB-b:10327	Binary	Treatment/medication code: liothyronine	Verbal interview	Medications	Endocrine	MRC-IEU	462933	109	462824	-1.66e-05	0.69	4.11e-05	1.33e-05	0.83	6.27e-05	3.21e-06	0.96	6.53e-05	8.27e-06	0.81	3.42e-05
UKB-b:18062	Binary	Treatment/medication code: lipitor 10mg tablet	Verbal interview	Medications	Endocrine	MRC-IEU	462933	3349	459584	0.000547754	0.016	0.00022684	0.000239407	0.49	0.000346309	-1.1e-05	0.98	0.000360904	-0.000466542	0.013	0.000188829
UKB-b:9583	Binary	Treatment/medication code: livial 2.5mg tablet	Verbal interview	Medications	Endocrine	MRC-IEU	462933	616	462317	5.58e-05	0.57	9.75e-05	-0.000180983	0.22	0.000148891	-0.000129972	0.4	0.000155166	6e-05	0.46	8.12e-05
UKB-b:14609	Binary	Treatment/medication code: metformin	Verbal interview	Medications	Endocrine	MRC-IEU	462933	11552	451381	0.00132436	0.0015	0.000416469	0.00146366	0.021	0.000635808	7.64e-05	0.91	0.000662604	-0.00138247	6.7e-05	0.000346681
UKB-b:13796	Binary	Treatment/medication code: mometasone	Verbal interview	Medications	Endocrine	MRC-IEU	462933	899	462034	1.03e-05	0.93	0.000117867	3.59e-05	0.84	0.000179944	0.000113318	0.55	0.000187527	-4.56e-05	0.64	9.81e-05
UKB-b:8896	Binary	Treatment/medication code: mometasone furoate 0.1% ointment	Verbal interview	Medications	Endocrine	MRC-IEU	462933	101	462832	-2.02e-06	0.96	3.95e-05	-1.59e-05	0.79	6.04e-05	-3.3e-05	0.6	6.29e-05	6.79e-06	0.84	3.29e-05
UKB-b:560	Binary	Treatment/medication code: multivitamin+mineral preparations	Verbal interview	Medications	Endocrine	MRC-IEU	462933	6330	456603	-0.00052174	0.093	0.000310771	0.000297772	0.53	0.000474443	6.13e-05	0.9	0.000494438	0.000208655	0.42	0.000258695
UKB-b:10284	Binary	Treatment/medication code: multivitamins	Verbal interview	Medications	Endocrine	MRC-IEU	462933	14179	448754	-0.000413142	0.37	0.000461209	0.000582521	0.41	0.00070411	-0.000147224	0.84	0.000733785	0.000108768	0.78	0.000383924
UKB-b:4785	Binary	Treatment/medication code: multivitamins capsule	Verbal interview	Medications	Endocrine	MRC-IEU	462933	345	462588	5.39e-06	0.94	7.3e-05	-0.000165226	0.14	0.00011152	2.62e-05	0.82	0.00011622	3.74e-05	0.54	6.08e-05
UKB-b:3337	Binary	Treatment/medication code: nasonex 0.05% aqueous nasal spray	Verbal interview	Medications	Endocrine	MRC-IEU	462933	2316	460617	-0.000152162	0.42	0.000188874	0.000124137	0.67	0.000288347	-1.65e-05	0.96	0.0003005	8.07e-05	0.61	0.000157225
UKB-b:5519	Binary	Treatment/medication code: nicotine product	Verbal interview	Medications	Endocrine	MRC-IEU	462933	180	462753	5.38e-05	0.31	5.28e-05	-0.000165359	0.04	8.06e-05	9.35e-05	0.27	8.4e-05	-1.62e-05	0.71	4.39e-05
UKB-b:17596	Binary	Treatment/medication code: orlistat	Verbal interview	Medications	Endocrine	MRC-IEU	462933	533	462400	-2.91e-05	0.75	9.08e-05	0.000231628	0.095	0.000138584	-0.000172139	0.23	0.000144425	-3.81e-06	0.96	7.56e-05
UKB-b:16347	Binary	Treatment/medication code: pioglitazone	Verbal interview	Medications	Endocrine	MRC-IEU	462933	923	462010	0.000242564	0.042	0.0001194	3.08e-05	0.87	0.000182283	-0.000211419	0.27	0.000189965	-0.000113411	0.25	9.94e-05
UKB-b:3380	Binary	Treatment/medication code: pravastatin	Verbal interview	Medications	Endocrine	MRC-IEU	462933	2208	460725	0.000403747	0.029	0.000184424	0.00012092	0.67	0.000281552	-0.000101547	0.73	0.000293419	-0.000316096	0.039	0.00015352
UKB-b:8241	Binary	Treatment/medication code: prednisolone	Verbal interview	Medications	Endocrine	MRC-IEU	462933	2626	460307	-9.27e-05	0.64	0.000201045	-0.00025127	0.41	0.000306927	0.00046328	0.15	0.000319863	1.72e-05	0.92	0.000167356
UKB-b:19778	Binary	Treatment/medication code: prednisolone product	Verbal interview	Medications	Endocrine	MRC-IEU	462933	163	462770	3.55e-05	0.48	5.02e-05	0.000158469	0.039	7.67e-05	-3.42e-05	0.67	7.99e-05	-6.48e-05	0.12	4.18e-05
UKB-b:15024	Binary	Treatment/medication code: prednisone	Verbal interview	Medications	Endocrine	MRC-IEU	462933	281	462652	-5.21e-06	0.94	6.59e-05	3.28e-05	0.74	0.000100661	-0.0001196	0.25	0.000104904	3.05e-05	0.58	5.49e-05
UKB-b:11808	Binary	Treatment/medication code: questran 4g/sachet powder	Verbal interview	Medications	Endocrine	MRC-IEU	462933	141	462792	1.14e-05	0.81	4.67e-05	-1.09e-05	0.88	7.13e-05	-5.36e-05	0.47	7.43e-05	1.23e-05	0.75	3.89e-05
UKB-b:11928	Binary	Treatment/medication code: reductil 10mg capsule	Verbal interview	Medications	Endocrine	MRC-IEU	462933	132	462801	3.09e-05	0.49	4.52e-05	2.75e-05	0.69	6.9e-05	5.92e-05	0.41	7.19e-05	-4.41e-05	0.24	3.76e-05
UKB-b:10780	Binary	Treatment/medication code: rosiglitazone	Verbal interview	Medications	Endocrine	MRC-IEU	462933	659	462274	-7.04e-05	0.49	0.000100917	9.48e-05	0.54	0.000154067	2.09e-05	0.9	0.00016056	2.85e-05	0.73	8.4e-05
UKB-b:19144	Binary	Treatment/medication code: rosiglitazone 1mg / metformin 500mg tablet	Verbal interview	Medications	Endocrine	MRC-IEU	462933	175	462758	-4.16e-05	0.42	5.2e-05	-2.07e-05	0.79	7.94e-05	-7.58e-05	0.36	8.28e-05	5.34e-05	0.22	4.33e-05
UKB-b:13664	Binary	Treatment/medication code: rosuvastatin	Verbal interview	Medications	Endocrine	MRC-IEU	462933	2870	460063	0.000920638	1.2e-05	0.000210102	0.000237308	0.46	0.000320754	-0.000538596	0.11	0.000334273	-0.000564495	0.0012	0.000174895
UKB-b:9907	Binary	Treatment/medication code: selenium ace tablet	Verbal interview	Medications	Endocrine	MRC-IEU	462933	609	462324	-2.78e-05	0.77	9.7e-05	-6.25e-05	0.67	0.000148138	3.69e-05	0.81	0.000154381	2.11e-05	0.79	8.08e-05
UKB-b:20415	Binary	Treatment/medication code: selenium product	Verbal interview	Medications	Endocrine	MRC-IEU	462933	1414	461519	3.14e-05	0.83	0.000147728	0.00012204	0.59	0.000225531	0.000156645	0.51	0.000235036	-9.81e-05	0.42	0.000122973
UKB-b:947	Binary	Treatment/medication code: simvador 10mg tablet	Verbal interview	Medications	Endocrine	MRC-IEU	462933	608	462325	-3.59e-05	0.71	9.7e-05	-2.03e-05	0.89	0.000148025	0.000139896	0.36	0.000154264	4.56e-06	0.95	8.07e-05
UKB-b:11268	Binary	Treatment/medication code: simvastatin	Verbal interview	Medications	Endocrine	MRC-IEU	462933	52427	410506	0.00625141	1.2e-13	0.000842341	0.000413577	0.75	0.00128597	-0.00388129	0.0038	0.00134017	-0.00348891	6.5e-07	0.00070119
UKB-b:16750	Binary	Treatment/medication code: sodium thyroxine	Verbal interview	Medications	Endocrine	MRC-IEU	462933	211	462722	-1.52e-05	0.79	5.71e-05	5.84e-05	0.5	8.72e-05	-0.000102974	0.26	9.09e-05	2.44e-05	0.61	4.76e-05
UKB-b:19821	Binary	Treatment/medication code: terbinafine	Verbal interview	Medications	Endocrine	MRC-IEU	462933	882	462051	-0.000195253	0.094	0.000116743	-3.25e-05	0.86	0.000178227	5.22e-05	0.78	0.000185738	0.000130699	0.18	9.72e-05
UKB-b:15552	Binary	Treatment/medication code: terbutaline	Verbal interview	Medications	Endocrine	MRC-IEU	462933	684	462249	-0.0002009	0.051	0.00010283	-5.57e-05	0.72	0.000156987	-0.00031866	0.051	0.000163604	0.000235307	0.006	8.56e-05
UKB-b:7364	Binary	Treatment/medication code: thiamine preparation	Verbal interview	Medications	Endocrine	MRC-IEU	462933	658	462275	0.000114071	0.26	0.000100829	-0.000223734	0.15	0.000153932	-8.72e-05	0.59	0.00016042	1.7e-05	0.84	8.39e-05
UKB-b:9971	Binary	Treatment/medication code: thyroxine product	Verbal interview	Medications	Endocrine	MRC-IEU	462933	5469	457464	-2.01e-06	0.99	0.000288426	-0.000972718	0.027	0.000440329	0.000744908	0.1	0.000458887	8.28e-05	0.73	0.000240094
UKB-b:16956	Binary	Treatment/medication code: thyroxine sodium	Verbal interview	Medications	Endocrine	MRC-IEU	462933	1261	461672	-0.000422917	0.0024	0.000139461	0.000108869	0.61	0.00021291	-0.000107626	0.63	0.000221884	0.000278793	0.016	0.000116092
UKB-b:15883	Binary	Treatment/medication code: tibolone	Verbal interview	Medications	Endocrine	MRC-IEU	462933	795	462138	3.15e-05	0.78	0.000110761	-8.15e-05	0.63	0.000169094	-8.53e-05	0.63	0.000176221	1.62e-05	0.86	9.22e-05
UKB-b:13077	Binary	Treatment/medication code: xenical 120mg capsule	Verbal interview	Medications	Endocrine	MRC-IEU	462933	411	462522	1.03e-05	0.9	7.97e-05	-0.00010039	0.41	0.000121711	0.000321325	0.011	0.00012684	-6.46e-05	0.33	6.64e-05
UKB-b:16695	Binary	Treatment/medication code: zirtek 10mg tablet	Verbal interview	Medications	Endocrine	MRC-IEU	462933	123	462810	4.72e-05	0.28	4.36e-05	0.000115453	0.083	6.66e-05	-4.74e-05	0.49	6.94e-05	-5.23e-05	0.15	3.63e-05
UKB-b:10486	Binary	Treatment/medication code: zirtek allergy 10mg tablet	Verbal interview	Medications	Endocrine	MRC-IEU	462933	123	462810	-3.29e-05	0.45	4.36e-05	1.47e-05	0.83	6.66e-05	-4.64e-05	0.5	6.94e-05	1.8e-05	0.62	3.63e-05
UKB-b:10554	Binary	Operation code: adenoid surgery / adenoidectomy	Verbal interview	Operations	Endocrine	MRC-IEU	462933	2576	460357	0.000346036	0.082	0.000199163	-0.000436657	0.15	0.000304054	0.000506895	0.11	0.000316868	-0.000233865	0.16	0.000165789
UKB-b:11844	Binary	Operation code: adrenal surgery	Verbal interview	Operations	Endocrine	MRC-IEU	462933	210	462723	1.67e-05	0.77	5.7e-05	1.32e-05	0.88	8.7e-05	-0.00010072	0.27	9.07e-05	1.51e-05	0.75	4.75e-05
UKB-b:15166	Binary	Operation code: liver biopsy	Verbal interview	Operations	Endocrine	MRC-IEU	462933	122	462811	-3.71e-05	0.39	4.35e-05	-3.21e-05	0.63	6.63e-05	-9.56e-06	0.89	6.91e-05	3.97e-05	0.27	3.62e-05
UKB-b:2547	Binary	Operation code: liver surgery	Verbal interview	Operations	Endocrine	MRC-IEU	462933	386	462547	-5.67e-05	0.46	7.73e-05	-5.98e-05	0.61	0.000117958	9.24e-05	0.45	0.00012293	2.74e-05	0.67	6.43e-05
UKB-b:2028	Binary	Operation code: parathyroidectomy	Verbal interview	Operations	Endocrine	MRC-IEU	462933	636	462297	-0.000123807	0.21	9.91e-05	0.0002472	0.1	0.000151352	-9.99e-05	0.53	0.000157731	5.59e-05	0.5	8.25e-05
UKB-b:10936	Binary	Operation code: pituitary surgery	Verbal interview	Operations	Endocrine	MRC-IEU	462933	271	462662	-4.45e-05	0.49	6.48e-05	4.12e-05	0.68	9.89e-05	-6.43e-05	0.53	0.00010303	4.04e-05	0.45	5.39e-05
UKB-b:613	Binary	Operation code: thyroid radioablation therapy	Verbal interview	Operations	Endocrine	MRC-IEU	462933	450	462483	0.00010038	0.23	8.34e-05	7.53e-05	0.55	0.000127349	-9.42e-05	0.48	0.000132717	-5.94e-05	0.39	6.94e-05
UKB-b:664	Binary	Operation code: thyroid surgery	Verbal interview	Operations	Endocrine	MRC-IEU	462933	744	462189	-0.000116061	0.28	0.000107207	0.00025222	0.12	0.000163668	0.000214036	0.21	0.000170566	-6.78e-05	0.45	8.92e-05
UKB-b:1315	Binary	Operation code: thyroidectomy/partial thyroidectomy	Verbal interview	Operations	Endocrine	MRC-IEU	462933	4360	458573	-0.000975133	0.00016	0.000258076	-6.69e-05	0.87	0.000393994	-0.000118784	0.77	0.000410599	0.000701399	0.0011	0.00021483
UKB-b:13237	Binary	Diagnoses - main ICD10: N10 Acute tubulo-interstitial nephritis	Health-related outcomes/Hospital inpatient	Summary Diagnoses	Genitourinary	MRC-IEU	463010	138	462872	9.01e-06	0.85	4.62e-05	-6.94e-05	0.33	7.05e-05	-4.57e-05	0.53	7.35e-05	3.87e-05	0.31	3.85e-05
UKB-b:15521	Binary	Diagnoses - main ICD10: N12 Tubulo-interstitial nephritis, not specified as acute or chronic	Health-related outcomes/Hospital inpatient	Summary Diagnoses	Genitourinary	MRC-IEU	463010	557	462453	-7.62e-05	0.41	9.28e-05	1.27e-05	0.93	0.000141636	-0.000145644	0.32	0.000147615	8.86e-05	0.25	7.72e-05
UKB-b:8299	Binary	Diagnoses - main ICD10: N19 Unspecified renal failure	Health-related outcomes/Hospital inpatient	Summary Diagnoses	Genitourinary	MRC-IEU	463010	183	462827	3.88e-05	0.47	5.32e-05	-5.47e-05	0.5	8.12e-05	-0.000111136	0.19	8.46e-05	2.23e-05	0.61	4.43e-05
UKB-a:574	Binary	Diagnoses - main ICD10: N20 Calculus of kidney and ureter	Health-related outcomes/Hospital inpatient	Summary Diagnoses	Genitourinary	Neale Lab	337199	2427	334772	-0.000121694	0.645778	0.000264762	9.36e-05	0.815574	0.000401195	-0.000911369	0.0349225	0.000432079	0.000251401	0.255744	0.000221205
UKB-b:16313	Binary	Diagnoses - main ICD10: N23 Unspecified renal colic	Health-related outcomes/Hospital inpatient	Summary Diagnoses	Genitourinary	MRC-IEU	463010	1675	461335	-3.32e-05	0.84	0.000160657	0.000413173	0.092	0.000245257	-1.05e-05	0.97	0.00025561	-8.7e-05	0.52	0.000133734
N30	Binary	Diagnoses - main ICD10: N30 Cystitis	Health-related outcomes/Hospital inpatient	Summary Diagnoses	Genitourinary	Neale Lab	361194	1688	359506	-5.6369e-05	0.785783	0.000207398	-3.11586e-05	0.921038	0.00031433	-0.000534192	0.111184	0.000335358	-0.000224919	0.193159	0.000172843
UKB-a:575	Binary	Diagnoses - main ICD10: N32 Other disorders of bladder	Health-related outcomes/Hospital inpatient	Summary Diagnoses	Genitourinary	Neale Lab	337199	2749	334450	6.91e-05	0.806306	0.000281664	0.000489812	0.251124	0.000426804	-0.000242744	0.597437	0.000459664	-0.000116025	0.621985	0.000235326
UKB-b:11601	Binary	Diagnoses - main ICD10: N40 Hyperplasia of prostate	Health-related outcomes/Hospital inpatient	Summary Diagnoses	Genitourinary	MRC-IEU	463010	4670	458340	4.41e-05	0.87	0.000265873	0.00119291	0.0033	0.000405877	-0.00104969	0.013	0.000423011	-7.41e-05	0.74	0.000221317
UKB-b:10668	Binary	Diagnoses - main ICD10: N47 Redundant prepuce, phimosis and paraphimosis	Health-related outcomes/Hospital inpatient	Summary Diagnoses	Genitourinary	MRC-IEU	463010	1541	461469	-6.63e-05	0.67	0.00015389	-2.67e-05	0.91	0.000234926	0.000382553	0.12	0.000244843	-6.5e-05	0.61	0.000128101
UKB-b:14822	Binary	Diagnoses - main ICD10: N61 Inflammatory disorders of breast	Health-related outcomes/Hospital inpatient	Summary Diagnoses	Genitourinary	MRC-IEU	463010	400	462610	9.92e-05	0.21	7.86e-05	-0.000176492	0.14	0.000120028	-0.0002156	0.085	0.000125094	5.14e-05	0.43	6.54e-05
UKB-b:16289	Binary	Diagnoses - main ICD10: N62 Hypertrophy of breast	Health-related outcomes/Hospital inpatient	Summary Diagnoses	Genitourinary	MRC-IEU	463010	683	462327	0.00012889	0.21	0.000102725	-0.000110088	0.48	0.000156817	-1.07e-05	0.95	0.000163437	-5.93e-05	0.49	8.55e-05
UKB-b:7428	Binary	Diagnoses - main ICD10: N63 Unspecified lump in breast	Health-related outcomes/Hospital inpatient	Summary Diagnoses	Genitourinary	MRC-IEU	463010	1481	461529	-5.56e-05	0.71	0.000150973	-1.94e-05	0.93	0.000230473	0.000127515	0.6	0.000240202	8.32e-06	0.95	0.000125672
UKB-b:12739	Binary	Diagnoses - main ICD10: N72 Inflammatory disease of cervix uteri	Health-related outcomes/Hospital inpatient	Summary Diagnoses	Genitourinary	MRC-IEU	463010	440	462570	0.00032955	6.4e-05	8.24e-05	0.000140743	0.26	0.000125861	-1.15e-05	0.93	0.000131174	-0.000270344	8.2e-05	6.86e-05
N80	Binary	Diagnoses - main ICD10: N80 Endometriosis	Health-related outcomes/Hospital inpatient	Summary Diagnoses	Genitourinary	Neale Lab	361194	1516	359678	0.000473955	0.0154207	0.000195658	-0.000328707	0.267656	0.00029654	-0.000304379	0.336014	0.000316379	0.000168264	0.302116	0.000163061
UKB-a:577	Binary	Diagnoses - main ICD10: N81 Female genital prolapse	Health-related outcomes/Hospital inpatient	Summary Diagnoses	Genitourinary	Neale Lab	337199	4840	332359	0.000250431	0.499154	0.000370557	-0.000181088	0.747071	0.000561506	0.000703654	0.244597	0.000604734	-0.000325733	0.292742	0.000309595
UKB-b:16281	Binary	Diagnoses - main ICD10: N86 Erosion and ectropion of cervix uteri	Health-related outcomes/Hospital inpatient	Summary Diagnoses	Genitourinary	MRC-IEU	463010	430	462580	0.000174891	0.032	8.15e-05	3.54e-05	0.78	0.000124434	-6.01e-05	0.64	0.000129687	-0.000128218	0.059	6.79e-05
UKB-a:578	Binary	Diagnoses - main ICD10: N92 Excessive frequent and irregular menstruation	Health-related outcomes/Hospital inpatient	Summary Diagnoses	Genitourinary	Neale Lab	337199	6882	330317	-0.000161707	0.712789	0.000439286	-0.00020095	0.76274	0.00066565	-0.000594378	0.40705	0.000716897	0.000295155	0.421282	0.000367017
N97	Binary	Diagnoses - main ICD10: N97 Female infertility	Health-related outcomes/Hospital inpatient	Summary Diagnoses	Genitourinary	Neale Lab	361194	698	360496	0.000229477	0.0838807	0.000132753	0.000130638	0.516146	0.000201199	-0.000175489	0.41363	0.00021466	0.000161115	0.145317	0.000110635
UKB-b:19872	Binary	Diagnoses - main ICD9: 5990 Urinary tract infection, site not specified	Health-related outcomes/Hospital inpatient	Summary Diagnoses	Genitourinary	MRC-IEU	463010	181	462829	-2.45e-05	0.64	5.29e-05	-4.11e-05	0.61	8.08e-05	0.000203856	0.015	8.42e-05	-1.91e-05	0.66	4.4e-05
UKB-b:9810	Binary	Diagnoses - main ICD9: 5997 Haematuria	Health-related outcomes/Hospital inpatient	Summary Diagnoses	Genitourinary	MRC-IEU	463010	206	462804	-5.27e-05	0.35	5.65e-05	-3.74e-05	0.66	8.62e-05	0.000107856	0.23	8.98e-05	2.53e-05	0.59	4.7e-05
UKB-b:1831	Binary	Diagnoses - main ICD9: 59979 Haematuria (not otherwise specified)	Health-related outcomes/Hospital inpatient	Summary Diagnoses	Genitourinary	MRC-IEU	463010	131	462879	-3.77e-05	0.4	4.5e-05	-1.85e-05	0.79	6.87e-05	-0.000146312	0.041	7.16e-05	7.28e-05	0.052	3.75e-05
UKB-b:8870	Binary	Diagnoses - main ICD9: 6059 Redundant prepuce and phimosis	Health-related outcomes/Hospital inpatient	Summary Diagnoses	Genitourinary	MRC-IEU	463010	148	462862	-6.9e-05	0.15	4.78e-05	1.52e-05	0.84	7.3e-05	-2.45e-05	0.75	7.61e-05	5.1e-05	0.2	3.98e-05
UKB-b:3608	Binary	Diagnoses - main ICD9: 6101 Diffuse cystic mastopathy	Health-related outcomes/Hospital inpatient	Summary Diagnoses	Genitourinary	MRC-IEU	463010	127	462883	-0.00011299	0.011	4.43e-05	-9.49e-05	0.16	6.77e-05	8.1e-05	0.25	7.05e-05	8.53e-05	0.021	3.69e-05
UKB-b:11239	Binary	Diagnoses - main ICD9: 6117 Signs and symptoms in breast	Health-related outcomes/Hospital inpatient	Summary Diagnoses	Genitourinary	MRC-IEU	463010	288	462722	-4.86e-05	0.47	6.67e-05	-6.39e-05	0.53	0.000101861	6.7e-05	0.53	0.000106161	3.95e-05	0.48	5.55e-05
UKB-b:5943	Binary	Diagnoses - main ICD9: 6180 Prolapse of vaginal walls, without mention of uterine prolapse	Health-related outcomes/Hospital inpatient	Summary Diagnoses	Genitourinary	MRC-IEU	463010	130	462880	-4.71e-05	0.29	4.48e-05	8.08e-05	0.24	6.85e-05	0.000181174	0.011	7.14e-05	-4.48e-05	0.23	3.73e-05
UKB-b:20503	Binary	Diagnoses - main ICD9: 6202 Other and unspecified ovarian cyst	Health-related outcomes/Hospital inpatient	Summary Diagnoses	Genitourinary	MRC-IEU	463010	196	462814	-5.75e-05	0.3	5.51e-05	-0.000137308	0.1	8.4e-05	2.3e-06	0.98	8.76e-05	7.39e-05	0.11	4.58e-05
UKB-b:16456	Binary	Diagnoses - main ICD9: 6220 Erosion and ectropion of cervix	Health-related outcomes/Hospital inpatient	Summary Diagnoses	Genitourinary	MRC-IEU	463010	148	462862	-1.71e-05	0.72	4.78e-05	-1.11e-05	0.88	7.3e-05	6.94e-05	0.36	7.61e-05	-2.61e-06	0.95	3.98e-05
UKB-b:7446	Binary	Diagnoses - main ICD9: 6227 Mucous polyp of cervix	Health-related outcomes/Hospital inpatient	Summary Diagnoses	Genitourinary	MRC-IEU	463010	243	462767	-4.53e-05	0.46	6.13e-05	-0.000102025	0.28	9.36e-05	-7.52e-05	0.44	9.75e-05	8.44e-05	0.098	5.1e-05
UKB-b:18559	Binary	Diagnoses - main ICD9: 6238 Other specified noninflammatory disorders of vagina	Health-related outcomes/Hospital inpatient	Summary Diagnoses	Genitourinary	MRC-IEU	463010	179	462831	1.34e-06	0.98	5.26e-05	-6.16e-05	0.44	8.03e-05	0.000120794	0.15	8.37e-05	-2.22e-05	0.61	4.38e-05
UKB-b:12237	Binary	Diagnoses - main ICD9: 6253 Dysmenorrhoea	Health-related outcomes/Hospital inpatient	Summary Diagnoses	Genitourinary	MRC-IEU	463010	153	462857	-2.77e-05	0.57	4.86e-05	-0.000103379	0.16	7.43e-05	-8.9e-05	0.25	7.74e-05	8.07e-05	0.046	4.05e-05
UKB-b:18026	Binary	Diagnoses - main ICD9: 6256 Stress incontinence, female	Health-related outcomes/Hospital inpatient	Summary Diagnoses	Genitourinary	MRC-IEU	463010	241	462769	-4.18e-06	0.95	6.1e-05	9.24e-05	0.32	9.32e-05	-0.000101157	0.3	9.71e-05	-9.63e-06	0.85	5.08e-05
UKB-b:471	Binary	Diagnoses - main ICD9: 6262 Excessive or frequent menstruation	Health-related outcomes/Hospital inpatient	Summary Diagnoses	Genitourinary	MRC-IEU	463010	1374	461636	-0.000266598	0.066	0.000145079	-0.000327081	0.14	0.000221475	0.000424341	0.066	0.000230825	0.00017921	0.14	0.000120766
UKB-b:2536	Binary	Diagnoses - main ICD9: 6264 Irregular menstrual cycle	Health-related outcomes/Hospital inpatient	Summary Diagnoses	Genitourinary	MRC-IEU	463010	267	462743	3.69e-05	0.57	6.42e-05	-0.000183185	0.062	9.81e-05	-0.000107997	0.29	0.000102219	5.07e-05	0.34	5.35e-05
UKB-b:13073	Binary	Diagnoses - main ICD9: 6266 Metrorrhagia	Health-related outcomes/Hospital inpatient	Summary Diagnoses	Genitourinary	MRC-IEU	463010	236	462774	-9.27e-05	0.13	6.04e-05	0.00014632	0.11	9.22e-05	0.000114379	0.23	9.61e-05	-3.26e-06	0.95	5.03e-05
UKB-b:4692	Binary	Diagnoses - main ICD9: 6268 Other spec. menstrual disorders, abnormal female genital tract bleeding	Health-related outcomes/Hospital inpatient	Summary Diagnoses	Genitourinary	MRC-IEU	463010	272	462738	-9.6e-05	0.14	6.48e-05	7.48e-05	0.45	9.9e-05	0.000115457	0.26	0.000103177	2.87e-06	0.96	5.4e-05
UKB-b:1982	Binary	Diagnoses - main ICD9: 6269 Unspec. menstrual disorder, abnormal female genital tract bleeding	Health-related outcomes/Hospital inpatient	Summary Diagnoses	Genitourinary	MRC-IEU	463010	111	462899	-5.16e-05	0.21	4.14e-05	-0.000112286	0.076	6.33e-05	0.000117881	0.074	6.59e-05	4.3e-05	0.21	3.45e-05
UKB-b:7287	Binary	Diagnoses - main ICD9: 6271 Postmenopausal bleeding	Health-related outcomes/Hospital inpatient	Summary Diagnoses	Genitourinary	MRC-IEU	463010	216	462794	-6.76e-05	0.24	5.78e-05	-8.69e-05	0.32	8.82e-05	1.28e-05	0.89	9.19e-05	7.5e-05	0.12	4.81e-05
UKB-b:4805	Binary	Diagnoses - main ICD9: 6289 Infertility, female, of unspecified origin	Health-related outcomes/Hospital inpatient	Summary Diagnoses	Genitourinary	MRC-IEU	463010	438	462572	-0.000156767	0.057	8.22e-05	0.000256899	0.041	0.000125538	0.000128996	0.32	0.000130837	1.52e-05	0.82	6.85e-05
UKB-b:20320	Binary	Diagnoses - secondary ICD10: N12 Tubulo-interstitial nephritis, not specified as acute or chronic	Health-related outcomes/Hospital inpatient	Summary Diagnoses	Genitourinary	MRC-IEU	463010	140	462870	-5.57e-05	0.23	4.65e-05	2.64e-05	0.71	7.11e-05	2.12e-05	0.78	7.41e-05	2.7e-05	0.49	3.87e-05
UKB-b:4422	Binary	Diagnoses - secondary ICD10: N19 Unspecified renal failure	Health-related outcomes/Hospital inpatient	Summary Diagnoses	Genitourinary	MRC-IEU	463010	890	462120	-1.2e-05	0.92	0.000117235	-0.000200367	0.26	0.000178968	0.000128129	0.49	0.000186523	5.99e-05	0.54	9.76e-05
UKB-b:16994	Binary	Diagnoses - secondary ICD10: N23 Unspecified renal colic	Health-related outcomes/Hospital inpatient	Summary Diagnoses	Genitourinary	MRC-IEU	463010	251	462759	1.46e-05	0.81	6.23e-05	4e-06	0.97	9.51e-05	-0.000161363	0.1	9.91e-05	1.66e-05	0.75	5.19e-05
UKB-b:8072	Binary	Diagnoses - secondary ICD10: N40 Hyperplasia of prostate	Health-related outcomes/Hospital inpatient	Summary Diagnoses	Genitourinary	MRC-IEU	463010	4133	458877	0.000331761	0.19	0.000250477	-0.000241417	0.53	0.000382373	-0.00107709	0.0069	0.000398514	0.000169004	0.42	0.000208501
UKB-b:11234	Binary	Diagnoses - secondary ICD10: N47 Redundant prepuce, phimosis and paraphimosis	Health-related outcomes/Hospital inpatient	Summary Diagnoses	Genitourinary	MRC-IEU	463010	265	462745	6.08e-05	0.34	6.4e-05	0.000109979	0.26	9.77e-05	-0.000189059	0.063	0.00010183	-2.98e-05	0.58	5.33e-05
UKB-b:12608	Binary	Diagnoses - secondary ICD10: N62 Hypertrophy of breast	Health-related outcomes/Hospital inpatient	Summary Diagnoses	Genitourinary	MRC-IEU	463010	133	462877	-3.54e-05	0.44	4.54e-05	4.22e-05	0.54	6.92e-05	9.48e-05	0.19	7.22e-05	-1.22e-05	0.75	3.78e-05
UKB-b:9956	Binary	Diagnoses - secondary ICD10: N63 Unspecified lump in breast	Health-related outcomes/Hospital inpatient	Summary Diagnoses	Genitourinary	MRC-IEU	463010	106	462904	-1.56e-05	0.7	4.05e-05	5.53e-05	0.37	6.18e-05	4.41e-05	0.49	6.44e-05	-2.07e-05	0.54	3.37e-05
UKB-b:5510	Binary	Diagnoses - secondary ICD10: N72 Inflammatory disease of cervix uteri	Health-related outcomes/Hospital inpatient	Summary Diagnoses	Genitourinary	MRC-IEU	463010	745	462265	4.84e-05	0.65	0.000107218	-0.000221589	0.18	0.000163677	0.000479374	0.005	0.000170586	-9.84e-05	0.27	8.92e-05
UKB-b:17149	Binary	Diagnoses - secondary ICD10: N86 Erosion and ectropion of cervix uteri	Health-related outcomes/Hospital inpatient	Summary Diagnoses	Genitourinary	MRC-IEU	463010	550	462460	6.86e-05	0.46	9.22e-05	1.79e-05	0.9	0.0001407	8.53e-07	1	0.00014664	-6.04e-05	0.43	7.67e-05
UKB-b:10128	Binary	Diagnoses - secondary ICD9: 5990 Urinary tract infection, site not specified	Health-related outcomes/Hospital inpatient	Summary Diagnoses	Genitourinary	MRC-IEU	463010	115	462895	2.86e-05	0.5	4.22e-05	-3.87e-05	0.55	6.44e-05	-7.02e-05	0.3	6.71e-05	1.66e-05	0.64	3.51e-05
UKB-b:14457	Binary	Diagnoses - secondary ICD9: 6160 Cervicitis and endocervicitis	Health-related outcomes/Hospital inpatient	Summary Diagnoses	Genitourinary	MRC-IEU	463010	101	462909	-4.24e-05	0.28	3.95e-05	-3.98e-06	0.95	6.03e-05	0.000142597	0.023	6.29e-05	-1.2e-05	0.72	3.29e-05
UKB-b:16098	Binary	Diagnoses - secondary ICD9: 6202 Other and unspecified ovarian cyst	Health-related outcomes/Hospital inpatient	Summary Diagnoses	Genitourinary	MRC-IEU	463010	108	462902	3.31e-06	0.94	4.09e-05	-3.82e-05	0.54	6.24e-05	0.000108313	0.096	6.5e-05	-1.94e-05	0.57	3.4e-05
UKB-b:4017	Binary	Diagnoses - secondary ICD9: 6253 Dysmenorrhoea	Health-related outcomes/Hospital inpatient	Summary Diagnoses	Genitourinary	MRC-IEU	463010	154	462856	-3.64e-05	0.46	4.88e-05	-3.87e-05	0.6	7.45e-05	0.000125948	0.1	7.77e-05	-1.45e-06	0.97	4.06e-05
UKB-b:11776	Binary	Diagnoses - secondary ICD9: 6262 Excessive or frequent menstruation	Health-related outcomes/Hospital inpatient	Summary Diagnoses	Genitourinary	MRC-IEU	463010	194	462816	-3.9e-05	0.48	5.48e-05	2.03e-05	0.81	8.36e-05	5.1e-05	0.56	8.71e-05	8.79e-06	0.85	4.56e-05
UKB-b:6003	Binary	Diagnoses - secondary ICD9: 6264 Irregular menstrual cycle	Health-related outcomes/Hospital inpatient	Summary Diagnoses	Genitourinary	MRC-IEU	463010	115	462895	-0.000102182	0.015	4.22e-05	1.44e-05	0.82	6.44e-05	6.97e-05	0.3	6.71e-05	4.85e-05	0.17	3.51e-05
UKB-b:18608	Binary	Operative procedures - main OPCS: M01.3 Allotransplantation of kidney from cadaver NEC	Health-related outcomes/Hospital inpatient	Summary Operations	Genitourinary	MRC-IEU	463010	148	462862	-3.96e-05	0.41	4.78e-05	-0.000108108	0.14	7.3e-05	5.84e-05	0.44	7.61e-05	4.07e-05	0.31	3.98e-05
UKB-b:897	Binary	Operative procedures - main OPCS: M02.1 Nephrectomy and excision of perirenal tissue	Health-related outcomes/Hospital inpatient	Summary Operations	Genitourinary	MRC-IEU	463010	311	462699	-0.000113154	0.1	6.94e-05	8.15e-05	0.44	0.000105869	-0.00013565	0.22	0.000110338	9.07e-05	0.12	5.77e-05
UKB-b:5915	Binary	Operative procedures - main OPCS: M02.2 Nephroureterectomy NEC	Health-related outcomes/Hospital inpatient	Summary Operations	Genitourinary	MRC-IEU	463010	108	462902	5.07e-05	0.22	4.09e-05	0.000134008	0.032	6.24e-05	-1.15e-05	0.86	6.5e-05	-7.04e-05	0.039	3.4e-05
UKB-b:2099	Binary	Operative procedures - main OPCS: M02.5 Nephrectomy NEC	Health-related outcomes/Hospital inpatient	Summary Operations	Genitourinary	MRC-IEU	463010	417	462593	1.72e-05	0.83	8.03e-05	-0.000311796	0.011	0.000122576	-0.000162151	0.2	0.00012775	0.000140647	0.035	6.68e-05
UKB-b:20533	Binary	Operative procedures - main OPCS: M09.3 Endoscopic laser fragmentation of calculus of kidney	Health-related outcomes/Hospital inpatient	Summary Operations	Genitourinary	MRC-IEU	463010	110	462900	1.79e-05	0.67	4.13e-05	3.12e-05	0.62	6.3e-05	-9.01e-05	0.17	6.56e-05	4.52e-06	0.9	3.43e-05
UKB-b:17570	Binary	Operative procedures - main OPCS: M09.4 Endoscopic extraction of calculus of kidney NEC	Health-related outcomes/Hospital inpatient	Summary Operations	Genitourinary	MRC-IEU	463010	145	462865	-3.93e-05	0.41	4.74e-05	8.25e-05	0.25	7.23e-05	4.78e-05	0.53	7.54e-05	-8.4e-06	0.83	3.94e-05
UKB-b:11859	Binary	Operative procedures - main OPCS: M13.1 Percutaneous needle biopsy of lesion of kidney	Health-related outcomes/Hospital inpatient	Summary Operations	Genitourinary	MRC-IEU	463010	766	462244	-8.7e-05	0.42	0.000108794	-8.2e-06	0.96	0.000166083	0.000132228	0.44	0.000173094	3.78e-05	0.68	9.06e-05
UKB-b:8015	Binary	Operative procedures - main OPCS: M13.6 Percutaneous insertion of nephrostomy tube	Health-related outcomes/Hospital inpatient	Summary Operations	Genitourinary	MRC-IEU	463010	170	462840	3.09e-05	0.55	5.13e-05	4.08e-05	0.6	7.83e-05	-2.7e-05	0.74	8.16e-05	-2.38e-05	0.58	4.27e-05
UKB-b:7205	Binary	Operative procedures - main OPCS: M14.1 Extracorporeal shock wave lithotripsy of calculus of kidney	Health-related outcomes/Hospital inpatient	Summary Operations	Genitourinary	MRC-IEU	463010	1296	461714	4.59e-05	0.75	0.000141391	0.000136262	0.53	0.000215845	-0.000413674	0.066	0.000224956	3.62e-05	0.76	0.000117696
UKB-b:5155	Binary	Operative procedures - main OPCS: M27.1 Ureteroscopic laser fragmentation of calculus of ureter	Health-related outcomes/Hospital inpatient	Summary Operations	Genitourinary	MRC-IEU	463010	342	462668	-7.37e-05	0.31	7.27e-05	-0.000103693	0.35	0.000111002	-0.000133678	0.25	0.000115688	0.000118182	0.051	6.05e-05
UKB-b:4998	Binary	Operative procedures - main OPCS: M27.2 Ureteroscopic fragmentation of calculus of ureter NEC	Health-related outcomes/Hospital inpatient	Summary Operations	Genitourinary	MRC-IEU	463010	193	462817	-2.12e-05	0.7	5.46e-05	-2.59e-05	0.76	8.34e-05	6.15e-05	0.48	8.69e-05	3.33e-06	0.94	4.55e-05
UKB-b:3129	Binary	Operative procedures - main OPCS: M27.3 Ureteroscopic extraction of calculus of ureter	Health-related outcomes/Hospital inpatient	Summary Operations	Genitourinary	MRC-IEU	463010	232	462778	-8.74e-05	0.14	5.99e-05	5.07e-05	0.58	9.14e-05	-0.00026094	0.0062	9.53e-05	0.000110009	0.027	4.99e-05
UKB-b:16869	Binary	Operative procedures - main OPCS: M27.4 Ureteroscopic insertion of ureteric stent	Health-related outcomes/Hospital inpatient	Summary Operations	Genitourinary	MRC-IEU	463010	133	462877	-3.08e-05	0.5	4.54e-05	5.28e-05	0.45	6.93e-05	-3.5e-05	0.63	7.22e-05	1.01e-05	0.79	3.78e-05
UKB-b:7558	Binary	Operative procedures - main OPCS: M27.5 Ureteroscopic removal of ureteric stent	Health-related outcomes/Hospital inpatient	Summary Operations	Genitourinary	MRC-IEU	463010	117	462893	-5.8e-05	0.17	4.25e-05	6.34e-05	0.33	6.5e-05	-3.25e-05	0.63	6.77e-05	2.68e-05	0.45	3.54e-05
UKB-b:292	Binary	Operative procedures - main OPCS: M28.3 Endoscopic extraction of calculus of ureter NEC	Health-related outcomes/Hospital inpatient	Summary Operations	Genitourinary	MRC-IEU	463010	106	462904	-3.57e-05	0.38	4.05e-05	7.32e-05	0.24	6.18e-05	5.35e-06	0.93	6.44e-05	3.26e-06	0.92	3.37e-05
UKB-b:2887	Binary	Operative procedures - main OPCS: M29.2 Endoscopic insertion of tubal prosthesis into ureter NEC	Health-related outcomes/Hospital inpatient	Summary Operations	Genitourinary	MRC-IEU	463010	568	462442	-8.07e-05	0.39	9.37e-05	8.51e-05	0.55	0.000143033	-0.00020887	0.16	0.000149071	9.85e-05	0.21	7.8e-05
UKB-b:1016	Binary	Operative procedures - main OPCS: M29.3 Endoscopic removal of tubal prosthesis from ureter	Health-related outcomes/Hospital inpatient	Summary Operations	Genitourinary	MRC-IEU	463010	1053	461957	-0.000134633	0.29	0.000127493	-8.51e-05	0.66	0.000194628	2.05e-05	0.92	0.000202844	0.000125343	0.24	0.000106127
UKB-b:11781	Binary	Operative procedures - main OPCS: M30.1 Endoscopic retrograde pyelography	Health-related outcomes/Hospital inpatient	Summary Operations	Genitourinary	MRC-IEU	463010	236	462774	5.76e-05	0.34	6.04e-05	-5.96e-05	0.52	9.22e-05	-5.65e-05	0.56	9.61e-05	-8.3e-06	0.87	5.03e-05
UKB-b:10072	Binary	Operative procedures - main OPCS: M30.9 Unspecified diagnostic endoscopic examination of ureter	Health-related outcomes/Hospital inpatient	Summary Operations	Genitourinary	MRC-IEU	463010	190	462820	-7.19e-05	0.18	5.42e-05	-5.5e-05	0.51	8.28e-05	1.67e-05	0.85	8.62e-05	6.43e-05	0.15	4.51e-05
UKB-b:17715	Binary	Operative procedures - main OPCS: M31.1 Extracorporeal shockwave lithotripsy of calculus of ureter	Health-related outcomes/Hospital inpatient	Summary Operations	Genitourinary	MRC-IEU	463010	516	462494	-2.55e-05	0.78	8.93e-05	-4.16e-05	0.76	0.00013631	-0.000189421	0.18	0.000142064	6.72e-05	0.37	7.43e-05
UKB-b:15546	Binary	Operative procedures - main OPCS: M34.1 Cystoprostatectomy	Health-related outcomes/Hospital inpatient	Summary Operations	Genitourinary	MRC-IEU	463010	112	462898	-1.79e-05	0.67	4.16e-05	4.23e-05	0.51	6.35e-05	5.21e-05	0.43	6.62e-05	-3.11e-06	0.93	3.46e-05
UKB-b:13193	Binary	Operative procedures - main OPCS: M38.2 Cystostomy and insertion of suprapubic tube into bladder	Health-related outcomes/Hospital inpatient	Summary Operations	Genitourinary	MRC-IEU	463010	190	462820	-4.34e-05	0.42	5.42e-05	7.77e-05	0.35	8.28e-05	7.17e-05	0.41	8.63e-05	-1.49e-05	0.74	4.51e-05
UKB-b:17599	Binary	Operative procedures - main OPCS: M42.1 Endoscopic resection of lesion of bladder	Health-related outcomes/Hospital inpatient	Summary Operations	Genitourinary	MRC-IEU	463010	1403	461607	0.00013824	0.35	0.000147055	0.000155942	0.49	0.000224492	0.000122117	0.6	0.000233968	-0.000169688	0.17	0.000122411
UKB-b:13243	Binary	Operative procedures - main OPCS: M42.2 Endoscopic cauterisation of lesion of bladder	Health-related outcomes/Hospital inpatient	Summary Operations	Genitourinary	MRC-IEU	463010	730	462280	0.000118782	0.26	0.000106192	7.39e-05	0.65	0.000162111	8.02e-05	0.63	0.000168955	-0.000109499	0.22	8.84e-05
UKB-b:16206	Binary	Operative procedures - main OPCS: M43.2 Endoscopic hydrostatic distension of bladder	Health-related outcomes/Hospital inpatient	Summary Operations	Genitourinary	MRC-IEU	463010	404	462606	-2.65e-05	0.74	7.9e-05	-0.00013546	0.26	0.00012065	8.85e-06	0.94	0.000125743	5.77e-05	0.38	6.58e-05
UKB-b:12457	Binary	Operative procedures - main OPCS: M43.3 Endoscopic overdistension of bladder NEC	Health-related outcomes/Hospital inpatient	Summary Operations	Genitourinary	MRC-IEU	463010	204	462806	-3.63e-05	0.52	5.62e-05	-6.44e-05	0.45	8.58e-05	-6.89e-05	0.44	8.94e-05	5.84e-05	0.21	4.68e-05
UKB-b:3275	Binary	Operative procedures - main OPCS: M43.4 Endoscopic injection of neurolytic substance into nerve of bladder	Health-related outcomes/Hospital inpatient	Summary Operations	Genitourinary	MRC-IEU	463010	219	462791	-2.91e-05	0.62	5.82e-05	-2.62e-05	0.77	8.88e-05	-0.000123022	0.18	9.26e-05	5.84e-05	0.23	4.84e-05
UKB-b:17377	Binary	Operative procedures - main OPCS: M44.1 Endoscopic lithopaxy	Health-related outcomes/Hospital inpatient	Summary Operations	Genitourinary	MRC-IEU	463010	184	462826	4.37e-05	0.41	5.33e-05	-2.34e-05	0.77	8.14e-05	-5.79e-06	0.95	8.49e-05	-1.93e-05	0.66	4.44e-05
UKB-b:9419	Binary	Operative procedures - main OPCS: M45.1 Diagnostic endoscopic examination of bladder and biopsy of lesion of bladder NEC	Health-related outcomes/Hospital inpatient	Summary Operations	Genitourinary	MRC-IEU	463010	1856	461154	2.04e-05	0.9	0.000169146	-0.000216712	0.4	0.000258215	3.07e-05	0.91	0.000269115	6.34e-05	0.65	0.0001408
UKB-b:16787	Binary	Operative procedures - main OPCS: M45.3 Diagnostic endoscopic examination of bladder and biopsy of lesion of bladder using rigid cystoscope	Health-related outcomes/Hospital inpatient	Summary Operations	Genitourinary	MRC-IEU	463010	148	462862	-4.13e-05	0.39	4.78e-05	2.58e-05	0.72	7.3e-05	4.19e-05	0.58	7.61e-05	1.19e-05	0.76	3.98e-05
UKB-b:12610	Binary	Operative procedures - main OPCS: M45.5 Diagnostic endoscopic examination of bladder using rigid cystoscope	Health-related outcomes/Hospital inpatient	Summary Operations	Genitourinary	MRC-IEU	463010	256	462754	-8.19e-05	0.19	6.29e-05	3.44e-05	0.72	9.61e-05	0.000118413	0.24	0.000100115	2.5e-05	0.63	5.24e-05
UKB-b:18532	Binary	Operative procedures - main OPCS: M45.8 Other specified diagnostic endoscopic examination of bladder	Health-related outcomes/Hospital inpatient	Summary Operations	Genitourinary	MRC-IEU	463010	1179	461831	-0.000108882	0.42	0.00013489	0.000373457	0.07	0.00020592	-0.00011513	0.59	0.000214613	-6.64e-06	0.95	0.000112284
UKB-b:7047	Binary	Operative procedures - main OPCS: M45.9 Unspecified diagnostic endoscopic examination of bladder	Health-related outcomes/Hospital inpatient	Summary Operations	Genitourinary	MRC-IEU	463010	24622	438388	-0.00104564	0.081	0.000599147	-0.000134357	0.88	0.000914646	-0.00167322	0.079	0.000953257	0.00120908	0.015	0.000498739
UKB-b:11132	Binary	Operative procedures - main OPCS: M47.1 Urethral irrigation of bladder	Health-related outcomes/Hospital inpatient	Summary Operations	Genitourinary	MRC-IEU	463010	260	462750	-6.95e-05	0.27	6.34e-05	-3.1e-05	0.75	9.68e-05	3.58e-05	0.72	0.000100882	5.11e-05	0.33	5.28e-05
UKB-b:5611	Binary	Operative procedures - main OPCS: M47.2 Change of urethral catheter into bladder	Health-related outcomes/Hospital inpatient	Summary Operations	Genitourinary	MRC-IEU	463010	217	462793	8.56e-05	0.14	5.79e-05	-1.62e-05	0.85	8.84e-05	-7.81e-06	0.93	9.22e-05	-4.96e-05	0.3	4.82e-05
UKB-b:17635	Binary	Operative procedures - main OPCS: M47.3 Removal of urethral catheter from bladder	Health-related outcomes/Hospital inpatient	Summary Operations	Genitourinary	MRC-IEU	463010	1903	461107	4.39e-05	0.8	0.00017104	-0.000281994	0.28	0.000261107	-0.000623687	0.022	0.000272129	0.000248884	0.08	0.000142376
UKB-b:6230	Binary	Operative procedures - main OPCS: M47.4 Urodynamic studies using catheter	Health-related outcomes/Hospital inpatient	Summary Operations	Genitourinary	MRC-IEU	463010	1118	461892	0.000393207	0.0028	0.000131382	-0.000188536	0.35	0.000200566	-2.82e-05	0.89	0.000209033	-0.000187362	0.087	0.000109365
UKB-b:3982	Binary	Operative procedures - main OPCS: M47.8 Other specified urethral catheterisation of bladder	Health-related outcomes/Hospital inpatient	Summary Operations	Genitourinary	MRC-IEU	463010	2456	460554	0.000318612	0.1	0.000194374	-0.000352059	0.24	0.000296727	0.000217516	0.48	0.000309253	-0.000185226	0.25	0.000161799
UKB-b:8621	Binary	Operative procedures - main OPCS: M47.9 Unspecified urethral catheterisation of bladder	Health-related outcomes/Hospital inpatient	Summary Operations	Genitourinary	MRC-IEU	463010	1496	461514	0.000151255	0.32	0.000151795	-0.000573104	0.013	0.000231728	-3.96e-05	0.87	0.00024151	8.97e-05	0.48	0.000126357
UKB-b:3031	Binary	Operative procedures - main OPCS: M49.4 Introduction of therapeutic substance into bladder	Health-related outcomes/Hospital inpatient	Summary Operations	Genitourinary	MRC-IEU	463010	442	462568	-8.14e-05	0.32	8.27e-05	4.6e-05	0.72	0.000126184	7.36e-05	0.58	0.000131511	2.39e-05	0.73	6.88e-05
UKB-b:2323	Binary	Operative procedures - main OPCS: M49.5 Injection of therapeutic substance into bladder wall	Health-related outcomes/Hospital inpatient	Summary Operations	Genitourinary	MRC-IEU	463010	109	462901	-1.66e-06	0.97	4.11e-05	3.19e-05	0.61	6.27e-05	-1.54e-05	0.81	6.53e-05	-6.93e-06	0.84	3.42e-05
UKB-b:1077	Binary	Operative procedures - main OPCS: M49.8 Other specified other operations on bladder	Health-related outcomes/Hospital inpatient	Summary Operations	Genitourinary	MRC-IEU	463010	119	462891	-2.84e-05	0.51	4.29e-05	7.37e-06	0.91	6.55e-05	0.000127822	0.061	6.83e-05	-1.59e-05	0.66	3.57e-05
UKB-b:5724	Binary	Operative procedures - main OPCS: M52.1 Suprapubic sling operation	Health-related outcomes/Hospital inpatient	Summary Operations	Genitourinary	MRC-IEU	463010	105	462905	-6.91e-05	0.086	4.03e-05	6.61e-06	0.91	6.15e-05	3.03e-05	0.64	6.41e-05	3.92e-05	0.24	3.35e-05
UKB-b:3371	Binary	Operative procedures - main OPCS: M52.3 Colposuspension of neck of bladder	Health-related outcomes/Hospital inpatient	Summary Operations	Genitourinary	MRC-IEU	463010	791	462219	1.18e-05	0.91	0.000110476	5.35e-06	0.97	0.000168651	-4.77e-05	0.79	0.00017577	-6.58e-06	0.94	9.2e-05
UKB-b:9195	Binary	Operative procedures - main OPCS: M53.3 Introduction of tension-free vaginal tape	Health-related outcomes/Hospital inpatient	Summary Operations	Genitourinary	MRC-IEU	463010	928	462082	-5.38e-05	0.65	0.000119627	0.000327818	0.073	0.00018262	0.000103477	0.59	0.000190329	-7.45e-05	0.45	9.96e-05
UKB-b:7686	Binary	Operative procedures - main OPCS: M53.6 Introduction of transobturator tape	Health-related outcomes/Hospital inpatient	Summary Operations	Genitourinary	MRC-IEU	463010	485	462525	2.34e-05	0.79	8.65e-05	0.000320913	0.015	0.000132124	0.000156657	0.26	0.000137702	-0.000143915	0.046	7.2e-05
UKB-b:1233	Binary	Operative procedures - main OPCS: M53.8 Other specified vaginal operations to support outlet of female bladder	Health-related outcomes/Hospital inpatient	Summary Operations	Genitourinary	MRC-IEU	463010	1009	462001	6.4e-05	0.61	0.000124715	-0.0001445	0.45	0.000190388	-7.45e-05	0.71	0.000198425	6.66e-06	0.95	0.000103815
UKB-b:4008	Binary	Operative procedures - main OPCS: M56.3 Endoscopic injection of inert substance into outlet of female bladder	Health-related outcomes/Hospital inpatient	Summary Operations	Genitourinary	MRC-IEU	463010	240	462770	-3.92e-05	0.52	6.09e-05	-7.53e-06	0.94	9.3e-05	-0.000169764	0.08	9.69e-05	7.39e-05	0.15	5.07e-05
UKB-b:19690	Binary	Operative procedures - main OPCS: M58.2 Dilation of outlet of female bladder	Health-related outcomes/Hospital inpatient	Summary Operations	Genitourinary	MRC-IEU	463010	112	462898	-7.78e-06	0.85	4.16e-05	7.41e-05	0.24	6.35e-05	-0.00011457	0.084	6.62e-05	1.15e-05	0.74	3.46e-05
UKB-b:5553	Binary	Operative procedures - main OPCS: M61.1 Total excision of prostate and capsule of prostate	Health-related outcomes/Hospital inpatient	Summary Operations	Genitourinary	MRC-IEU	463010	1140	461870	0.000347908	0.0086	0.000132482	2.51e-05	0.9	0.000202245	-0.000301427	0.15	0.000210782	-0.000171904	0.12	0.00011028
UKB-b:5832	Binary	Operative procedures - main OPCS: M61.2 Retropubic prostatectomy	Health-related outcomes/Hospital inpatient	Summary Operations	Genitourinary	MRC-IEU	463010	223	462787	-2.45e-06	0.97	5.87e-05	1.98e-05	0.82	8.96e-05	-2.15e-05	0.82	9.34e-05	4.59e-06	0.93	4.89e-05
UKB-b:862	Binary	Operative procedures - main OPCS: M61.9 Unspecified open excision of prostate	Health-related outcomes/Hospital inpatient	Summary Operations	Genitourinary	MRC-IEU	463010	185	462825	5.75e-06	0.91	5.35e-05	2.65e-05	0.75	8.16e-05	-6.28e-05	0.46	8.51e-05	7.67e-06	0.86	4.45e-05
UKB-b:20118	Binary	Operative procedures - main OPCS: M65.1 Endoscopic resection of prostate using electrotome	Health-related outcomes/Hospital inpatient	Summary Operations	Genitourinary	MRC-IEU	463010	1034	461976	-5.29e-05	0.68	0.000126198	0.000250433	0.19	0.000192651	-0.000423083	0.035	0.000200783	0.000101396	0.33	0.000105049
UKB-b:15654	Binary	Operative procedures - main OPCS: M65.3 Endoscopic resection of prostate NEC	Health-related outcomes/Hospital inpatient	Summary Operations	Genitourinary	MRC-IEU	463010	1734	461276	-0.000130766	0.42	0.000163169	0.000148183	0.55	0.00024909	-0.000231078	0.37	0.000259605	0.000124796	0.36	0.000135824
UKB-b:7019	Binary	Operative procedures - main OPCS: M65.4 Endoscopic resection of prostate using laser	Health-related outcomes/Hospital inpatient	Summary Operations	Genitourinary	MRC-IEU	463010	217	462793	4.88e-05	0.4	5.79e-05	0.000102398	0.25	8.84e-05	8.36e-06	0.93	9.22e-05	-8.22e-05	0.088	4.82e-05
UKB-b:14812	Binary	Operative procedures - main OPCS: M66.2 Endoscopic incision of outlet of male bladder NEC	Health-related outcomes/Hospital inpatient	Summary Operations	Genitourinary	MRC-IEU	463010	531	462479	-0.000108669	0.23	9.05e-05	-0.000198069	0.15	0.00013823	-0.000152251	0.29	0.000144065	0.000185268	0.014	7.54e-05
UKB-b:15322	Binary	Operative procedures - main OPCS: M70.2 Perineal needle biopsy of prostate	Health-related outcomes/Hospital inpatient	Summary Operations	Genitourinary	MRC-IEU	463010	388	462622	9.68e-05	0.21	7.74e-05	0.0001742	0.14	0.000118186	-0.000184657	0.13	0.000123175	-7.44e-05	0.25	6.44e-05
UKB-b:19579	Binary	Operative procedures - main OPCS: M70.3 Rectal needle biopsy of prostate	Health-related outcomes/Hospital inpatient	Summary Operations	Genitourinary	MRC-IEU	463010	4332	458678	-3.09e-05	0.9	0.000256284	0.000693083	0.076	0.000391238	-0.000487843	0.23	0.000407754	-4.33e-05	0.84	0.000213335
UKB-b:11585	Binary	Operative procedures - main OPCS: M70.5 Massage of prostate	Health-related outcomes/Hospital inpatient	Summary Operations	Genitourinary	MRC-IEU	463010	134	462876	-3.17e-05	0.49	4.55e-05	-7.47e-06	0.91	6.95e-05	-2.26e-06	0.98	7.24e-05	2.68e-05	0.48	3.79e-05
UKB-b:16033	Binary	Operative procedures - main OPCS: M70.6 Radioactive seed implantation into prostate	Health-related outcomes/Hospital inpatient	Summary Operations	Genitourinary	MRC-IEU	463010	167	462843	-5.37e-05	0.29	5.08e-05	-3.38e-05	0.66	7.76e-05	5.49e-05	0.5	8.09e-05	3.43e-05	0.42	4.23e-05
UKB-b:14190	Binary	Operative procedures - main OPCS: M70.8 Other specified other operations on outlet of male bladder	Health-related outcomes/Hospital inpatient	Summary Operations	Genitourinary	MRC-IEU	463010	169	462841	1.79e-05	0.73	5.11e-05	2.8e-05	0.72	7.8e-05	0.000102032	0.21	8.13e-05	-4.13e-05	0.33	4.26e-05
UKB-b:5446	Binary	Operative procedures - main OPCS: M76.3 Optical urethrotomy	Health-related outcomes/Hospital inpatient	Summary Operations	Genitourinary	MRC-IEU	463010	461	462549	3.44e-05	0.68	8.44e-05	7.64e-05	0.55	0.000128817	0.000135815	0.31	0.000134255	-8.74e-05	0.21	7.02e-05
UKB-b:12703	Binary	Operative procedures - main OPCS: M76.4 Endoscopic dilation of urethra	Health-related outcomes/Hospital inpatient	Summary Operations	Genitourinary	MRC-IEU	463010	1054	461956	-7.25e-06	0.95	0.000127558	8.08e-05	0.68	0.000194728	-0.000150759	0.46	0.000202948	1.91e-05	0.86	0.000106181
UKB-b:5061	Binary	Operative procedures - main OPCS: M77.9 Unspecified diagnostic endoscopic examination of urethra	Health-related outcomes/Hospital inpatient	Summary Operations	Genitourinary	MRC-IEU	463010	214	462796	-7.9e-05	0.17	5.75e-05	-4.1e-05	0.64	8.78e-05	-2.39e-05	0.79	9.15e-05	7.68e-05	0.11	4.79e-05
UKB-b:8279	Binary	Operative procedures - main OPCS: M79.1 Bouginage of urethra	Health-related outcomes/Hospital inpatient	Summary Operations	Genitourinary	MRC-IEU	463010	144	462866	1.89e-06	0.97	4.72e-05	4.19e-05	0.56	7.21e-05	6.61e-05	0.38	7.51e-05	-3.02e-05	0.44	3.93e-05
UKB-b:6984	Binary	Operative procedures - main OPCS: M79.2 Dilation of urethra NEC	Health-related outcomes/Hospital inpatient	Summary Operations	Genitourinary	MRC-IEU	463010	627	462383	-0.000206996	0.035	9.84e-05	-0.000324106	0.031	0.000150282	4.85e-05	0.76	0.000156626	0.000209679	0.011	8.19e-05
UKB-b:4330	Binary	Operative procedures - main OPCS: M79.4 Internal urethrotomy NEC	Health-related outcomes/Hospital inpatient	Summary Operations	Genitourinary	MRC-IEU	463010	110	462900	3.05e-05	0.46	4.13e-05	-3.85e-05	0.54	6.3e-05	-3.32e-05	0.61	6.56e-05	-4.05e-06	0.91	3.43e-05
UKB-b:6389	Binary	Operative procedures - main OPCS: M81.4 Dilation of meatus of urethra	Health-related outcomes/Hospital inpatient	Summary Operations	Genitourinary	MRC-IEU	463010	195	462815	-2.14e-05	0.7	5.49e-05	-1.57e-05	0.85	8.38e-05	-1.31e-05	0.88	8.74e-05	3.06e-05	0.5	4.57e-05
UKB-b:2007	Binary	Operative procedures - main OPCS: N01.2 Excision of lesion of scrotum	Health-related outcomes/Hospital inpatient	Summary Operations	Genitourinary	MRC-IEU	463010	199	462811	-6.58e-05	0.24	5.55e-05	-2.24e-05	0.79	8.47e-05	0.000140955	0.11	8.83e-05	1.62e-05	0.73	4.62e-05
UKB-b:7223	Binary	Operative procedures - main OPCS: N06.3 Orchidectomy NEC	Health-related outcomes/Hospital inpatient	Summary Operations	Genitourinary	MRC-IEU	463010	443	462567	7.08e-05	0.39	8.27e-05	0.000216703	0.086	0.000126283	-7.35e-05	0.58	0.000131614	-8.3e-05	0.23	6.89e-05
UKB-b:18032	Binary	Operative procedures - main OPCS: N11.1 Excision of hydrocele sac	Health-related outcomes/Hospital inpatient	Summary Operations	Genitourinary	MRC-IEU	463010	281	462729	-6.71e-05	0.31	6.59e-05	-6.04e-05	0.55	0.00010061	-0.000138352	0.19	0.000104857	0.000110711	0.044	5.49e-05
UKB-b:1787	Binary	Operative procedures - main OPCS: N11.2 Plication of hydrocele sac	Health-related outcomes/Hospital inpatient	Summary Operations	Genitourinary	MRC-IEU	463010	196	462814	1.15e-05	0.83	5.51e-05	-8.36e-05	0.32	8.4e-05	0.000110987	0.21	8.76e-05	-1.09e-05	0.81	4.58e-05
UKB-b:13307	Binary	Operative procedures - main OPCS: N11.3 Eversion of hydrocele sac	Health-related outcomes/Hospital inpatient	Summary Operations	Genitourinary	MRC-IEU	463010	265	462745	-7.93e-05	0.22	6.4e-05	-4.37e-05	0.65	9.77e-05	0.000100052	0.33	0.000101826	4.31e-05	0.42	5.33e-05
UKB-b:17968	Binary	Operative procedures - main OPCS: N15.3 Excision of lesion of epididymis	Health-related outcomes/Hospital inpatient	Summary Operations	Genitourinary	MRC-IEU	463010	780	462230	4.01e-05	0.71	0.000109678	-0.000218811	0.19	0.000167432	5.22e-05	0.76	0.0001745	2.92e-05	0.75	9.13e-05
UKB-b:15591	Binary	Operative procedures - main OPCS: N17.1 Bilateral vasectomy	Health-related outcomes/Hospital inpatient	Summary Operations	Genitourinary	MRC-IEU	463010	4770	458240	3.59e-06	0.99	0.000268675	7.78e-05	0.85	0.000410154	0.00030783	0.47	0.000427468	-0.000153337	0.49	0.000223649
UKB-b:12084	Binary	Operative procedures - main OPCS: N18.1 Reversal of bilateral vasectomy	Health-related outcomes/Hospital inpatient	Summary Operations	Genitourinary	MRC-IEU	463010	138	462872	-9.1e-06	0.84	4.62e-05	1.95e-05	0.78	7.05e-05	6.55e-05	0.37	7.35e-05	-1.59e-05	0.68	3.85e-05
UKB-b:2662	Binary	Operative procedures - main OPCS: N27.1 Excision of lesion of penis	Health-related outcomes/Hospital inpatient	Summary Operations	Genitourinary	MRC-IEU	463010	140	462870	9.58e-06	0.84	4.65e-05	0.000112011	0.11	7.1e-05	-0.000121008	0.1	7.4e-05	-1.01e-07	1	3.87e-05
UKB-b:10593	Binary	Operative procedures - main OPCS: N28.3 Plication of corpora of penis	Health-related outcomes/Hospital inpatient	Summary Operations	Genitourinary	MRC-IEU	463010	191	462819	-3.06e-05	0.57	5.43e-05	-2.14e-05	0.8	8.3e-05	1.75e-05	0.84	8.65e-05	3e-05	0.51	4.52e-05
UKB-b:20529	Binary	Operative procedures - main OPCS: N28.4 Frenuloplasty of penis	Health-related outcomes/Hospital inpatient	Summary Operations	Genitourinary	MRC-IEU	463010	107	462903	-3.06e-05	0.45	4.07e-05	5.4e-06	0.93	6.21e-05	2.6e-05	0.69	6.47e-05	1.38e-05	0.68	3.39e-05
UKB-b:12433	Binary	Operative procedures - main OPCS: N30.3 Circumcision	Health-related outcomes/Hospital inpatient	Summary Operations	Genitourinary	MRC-IEU	463010	1954	461056	-0.000147533	0.39	0.000173123	9.11e-05	0.73	0.000264286	0.000528111	0.055	0.000275443	-9.74e-05	0.5	0.00014411
UKB-b:16771	Binary	Operative procedures - main OPCS: N32.1 Biopsy of lesion of penis	Health-related outcomes/Hospital inpatient	Summary Operations	Genitourinary	MRC-IEU	463010	163	462847	-5.16e-05	0.3	5.02e-05	-0.000132837	0.083	7.66e-05	-4.81e-05	0.55	7.99e-05	8.8e-05	0.035	4.18e-05
UKB-b:11443	Binary	Operative procedures - main OPCS: N32.8 Other specified other operations on penis	Health-related outcomes/Hospital inpatient	Summary Operations	Genitourinary	MRC-IEU	463010	114	462896	-6.4e-05	0.13	4.2e-05	5.99e-06	0.93	6.41e-05	-6.68e-06	0.92	6.68e-05	3.69e-05	0.29	3.5e-05
UKB-b:68	Binary	Operative procedures - main OPCS: P03.2 Marsupialisation of Bartholin gland	Health-related outcomes/Hospital inpatient	Summary Operations	Genitourinary	MRC-IEU	463010	501	462509	-1.72e-05	0.84	8.8e-05	0.000155852	0.25	0.000134286	-2.9e-05	0.84	0.000139955	-3.44e-05	0.64	7.32e-05
UKB-b:276	Binary	Operative procedures - main OPCS: P03.4 Drainage of Bartholin gland	Health-related outcomes/Hospital inpatient	Summary Operations	Genitourinary	MRC-IEU	463010	101	462909	-1.59e-05	0.69	3.95e-05	-6.86e-07	0.99	6.03e-05	3.59e-06	0.95	6.29e-05	2.64e-05	0.42	3.29e-05
UKB-b:4491	Binary	Operative procedures - main OPCS: P05.4 Excision of lesion of vulva NEC	Health-related outcomes/Hospital inpatient	Summary Operations	Genitourinary	MRC-IEU	463010	839	462171	-7.21e-05	0.53	0.000113756	0.000219108	0.21	0.000173658	0.000157428	0.38	0.000180989	-6.62e-05	0.48	9.47e-05
UKB-b:3710	Binary	Operative procedures - main OPCS: P09.1 Biopsy of lesion of vulva	Health-related outcomes/Hospital inpatient	Summary Operations	Genitourinary	MRC-IEU	463010	869	462141	0.000156307	0.18	0.000115772	-0.000179537	0.31	0.000176735	0.000215472	0.24	0.000184196	-0.000104218	0.28	9.64e-05
UKB-b:17639	Binary	Operative procedures - main OPCS: P09.2 Drainage of lesion of vulva	Health-related outcomes/Hospital inpatient	Summary Operations	Genitourinary	MRC-IEU	463010	145	462865	2.06e-05	0.66	4.74e-05	0.000115764	0.11	7.23e-05	-8.11e-05	0.28	7.54e-05	-3.43e-05	0.38	3.94e-05
UKB-b:3197	Binary	Operative procedures - main OPCS: P13.2 Female perineorrhaphy	Health-related outcomes/Hospital inpatient	Summary Operations	Genitourinary	MRC-IEU	463010	299	462711	1.9e-05	0.78	6.8e-05	4.44e-05	0.67	0.00010378	3.88e-05	0.72	0.000108161	-3.05e-05	0.59	5.66e-05
UKB-b:7983	Binary	Operative procedures - main OPCS: P20.1 Excision of lesion of vagina	Health-related outcomes/Hospital inpatient	Summary Operations	Genitourinary	MRC-IEU	463010	338	462672	1.12e-06	0.99	7.23e-05	-0.000103407	0.35	0.000110337	-0.000104862	0.36	0.000114995	6.86e-05	0.25	6.02e-05
UKB-b:8572	Binary	Operative procedures - main OPCS: P23.1 Anterior and posterior colporrhaphy NEC	Health-related outcomes/Hospital inpatient	Summary Operations	Genitourinary	MRC-IEU	463010	1559	461451	2.66e-05	0.86	0.000154861	-0.000394694	0.095	0.000236408	-0.000255368	0.3	0.000246387	0.00016445	0.2	0.000128909
UKB-b:18786	Binary	Operative procedures - main OPCS: P23.2 Anterior colporrhaphy NEC	Health-related outcomes/Hospital inpatient	Summary Operations	Genitourinary	MRC-IEU	463010	2863	460147	1.63e-05	0.94	0.0002093	0.000197482	0.54	0.000319514	0.000634304	0.057	0.000333002	-0.000228375	0.19	0.000174225
UKB-b:19204	Binary	Operative procedures - main OPCS: P23.3 Posterior colporrhaphy NEC	Health-related outcomes/Hospital inpatient	Summary Operations	Genitourinary	MRC-IEU	463010	1782	461228	0.000265202	0.11	0.000165505	-0.000148191	0.56	0.000252657	-0.000576395	0.029	0.000263322	1.94e-05	0.89	0.000137769
UKB-b:16720	Binary	Operative procedures - main OPCS: P23.4 Repair of enterocele NEC	Health-related outcomes/Hospital inpatient	Summary Operations	Genitourinary	MRC-IEU	463010	105	462905	-4.06e-05	0.31	4.03e-05	-1.04e-05	0.87	6.15e-05	1.38e-05	0.83	6.41e-05	2.89e-05	0.39	3.35e-05
UKB-b:12848	Binary	Operative procedures - main OPCS: P23.6 Anterior colporrhaphy with mesh reinforcement	Health-related outcomes/Hospital inpatient	Summary Operations	Genitourinary	MRC-IEU	463010	105	462905	-2.57e-05	0.52	4.03e-05	-1.02e-05	0.87	6.15e-05	6.7e-05	0.3	6.41e-05	8.91e-06	0.79	3.35e-05
UKB-b:16342	Binary	Operative procedures - main OPCS: P23.9 Unspecified other repair of prolapse of vagina	Health-related outcomes/Hospital inpatient	Summary Operations	Genitourinary	MRC-IEU	463010	137	462873	-1.7e-05	0.71	4.6e-05	-7.6e-05	0.28	7.03e-05	6.14e-05	0.4	7.32e-05	1.4e-05	0.71	3.83e-05
UKB-b:9462	Binary	Operative procedures - main OPCS: P24.2 Sacrocolpopexy	Health-related outcomes/Hospital inpatient	Summary Operations	Genitourinary	MRC-IEU	463010	284	462726	-6.5e-05	0.33	6.63e-05	-5.99e-05	0.55	0.000101169	0.000186908	0.076	0.000105439	5.62e-06	0.92	5.52e-05
UKB-b:13027	Binary	Operative procedures - main OPCS: P25.5 Suture of vagina	Health-related outcomes/Hospital inpatient	Summary Operations	Genitourinary	MRC-IEU	463010	105	462905	-1.8e-05	0.66	4.03e-05	-9.85e-06	0.87	6.15e-05	-7.77e-05	0.23	6.41e-05	3.75e-05	0.26	3.35e-05
UKB-b:2469	Binary	Operative procedures - main OPCS: P27.3 Colposcopy of vagina	Health-related outcomes/Hospital inpatient	Summary Operations	Genitourinary	MRC-IEU	463010	1391	461619	0.000371097	0.011	0.000146324	7.27e-05	0.74	0.000223375	-7.31e-05	0.75	0.000232805	-0.000246951	0.043	0.000121802
UKB-b:3207	Binary	Operative procedures - main OPCS: P29.3 Biopsy of lesion of vagina	Health-related outcomes/Hospital inpatient	Summary Operations	Genitourinary	MRC-IEU	463010	113	462897	2.32e-05	0.58	4.18e-05	-1.34e-05	0.83	6.38e-05	1.37e-05	0.84	6.65e-05	-1.43e-05	0.68	3.48e-05
UKB-b:16271	Binary	Operative procedures - main OPCS: P29.8 Other specified other operations on vagina	Health-related outcomes/Hospital inpatient	Summary Operations	Genitourinary	MRC-IEU	463010	114	462896	-5.69e-05	0.18	4.2e-05	-1.44e-05	0.82	6.41e-05	-2.5e-05	0.71	6.68e-05	5.21e-05	0.14	3.5e-05
UKB-b:1190	Binary	Operative procedures - main OPCS: Q01.3 Excision of lesion of cervix uteri	Health-related outcomes/Hospital inpatient	Summary Operations	Genitourinary	MRC-IEU	463010	2616	460394	0.000234715	0.24	0.000200179	-0.00043631	0.15	0.00030559	0.000213911	0.5	0.00031849	-8.14e-05	0.63	0.000166632
UKB-b:18849	Binary	Operative procedures - main OPCS: Q01.4 Large loop excision of transformation zone	Health-related outcomes/Hospital inpatient	Summary Operations	Genitourinary	MRC-IEU	463010	251	462759	-6.65e-05	0.29	6.23e-05	-0.000119962	0.21	9.51e-05	9.7e-05	0.33	9.91e-05	5.88e-05	0.26	5.19e-05
UKB-b:9515	Binary	Operative procedures - main OPCS: Q02.1 Avulsion of lesion of cervix uteri	Health-related outcomes/Hospital inpatient	Summary Operations	Genitourinary	MRC-IEU	463010	468	462542	0.00011736	0.17	8.5e-05	1.2e-05	0.93	0.000129799	0.000214004	0.11	0.000135278	-0.000130342	0.066	7.08e-05
UKB-b:11690	Binary	Operative procedures - main OPCS: Q02.3 Cauterisation of lesion of cervix uteri	Health-related outcomes/Hospital inpatient	Summary Operations	Genitourinary	MRC-IEU	463010	844	462166	0.000181478	0.11	0.000114107	3.38e-05	0.85	0.000174193	6.4e-06	0.97	0.000181547	-0.000133774	0.16	9.5e-05
UKB-b:13527	Binary	Operative procedures - main OPCS: Q02.4 Cryotherapy to lesion of cervix uteri	Health-related outcomes/Hospital inpatient	Summary Operations	Genitourinary	MRC-IEU	463010	119	462891	0.000101021	0.019	4.29e-05	-4.31e-05	0.51	6.55e-05	0.000143706	0.035	6.83e-05	-9.53e-05	0.0076	3.57e-05
UKB-b:6381	Binary	Operative procedures - main OPCS: Q03.1 Knife cone biopsy of cervix uteri	Health-related outcomes/Hospital inpatient	Summary Operations	Genitourinary	MRC-IEU	463010	106	462904	-4.48e-05	0.27	4.05e-05	1.94e-05	0.75	6.18e-05	1.13e-05	0.86	6.44e-05	1.37e-05	0.68	3.37e-05
UKB-b:16996	Binary	Operative procedures - main OPCS: Q03.3 Cone biopsy of cervix uteri NEC	Health-related outcomes/Hospital inpatient	Summary Operations	Genitourinary	MRC-IEU	463010	339	462671	9.09e-05	0.21	7.24e-05	-3.51e-05	0.75	0.000110501	-0.000164478	0.15	0.000115166	-1.77e-05	0.77	6.03e-05
UKB-b:8382	Binary	Operative procedures - main OPCS: Q03.4 Punch biopsy of cervix uteri	Health-related outcomes/Hospital inpatient	Summary Operations	Genitourinary	MRC-IEU	463010	428	462582	1.45e-05	0.86	8.13e-05	4.33e-06	0.97	0.000124136	4.82e-05	0.71	0.000129376	-3.48e-05	0.61	6.77e-05
UKB-b:9567	Binary	Operative procedures - main OPCS: Q03.8 Other specified biopsy of cervix uteri	Health-related outcomes/Hospital inpatient	Summary Operations	Genitourinary	MRC-IEU	463010	172	462838	8.09e-05	0.12	5.16e-05	4.89e-05	0.53	7.87e-05	-0.000195268	0.017	8.21e-05	-1.66e-05	0.7	4.29e-05
UKB-b:11708	Binary	Operative procedures - main OPCS: Q03.9 Unspecified biopsy of cervix uteri	Health-related outcomes/Hospital inpatient	Summary Operations	Genitourinary	MRC-IEU	463010	345	462665	0.000161298	0.027	7.3e-05	-2.17e-06	0.98	0.00011147	-2.64e-05	0.82	0.000116176	-0.000108694	0.074	6.08e-05
UKB-b:11666	Binary	Operative procedures - main OPCS: Q07.4 Total abdominal hysterectomy NEC	Health-related outcomes/Hospital inpatient	Summary Operations	Genitourinary	MRC-IEU	463010	8648	454362	0.000339771	0.34	0.000359526	-0.000114504	0.83	0.000548846	0.000406167	0.48	0.000572015	-0.000332329	0.27	0.000299275
UKB-b:10929	Binary	Operative procedures - main OPCS: Q07.5 Subtotal abdominal hysterectomy	Health-related outcomes/Hospital inpatient	Summary Operations	Genitourinary	MRC-IEU	463010	873	462137	-0.000187071	0.11	0.000116045	0.000210263	0.24	0.000177152	0.00029583	0.11	0.00018463	-3.12e-05	0.75	9.66e-05
UKB-b:295	Binary	Operative procedures - main OPCS: Q08.9 Unspecified vaginal excision of uterus	Health-related outcomes/Hospital inpatient	Summary Operations	Genitourinary	MRC-IEU	463010	2006	461004	0.000253472	0.15	0.000175507	-8.04e-05	0.76	0.000267925	0.000512881	0.066	0.000279235	-0.000308524	0.035	0.000146094
UKB-b:9094	Binary	Operative procedures - main OPCS: Q09.2 Open myomectomy	Health-related outcomes/Hospital inpatient	Summary Operations	Genitourinary	MRC-IEU	463010	195	462815	-2.02e-05	0.71	5.49e-05	-4.97e-05	0.55	8.38e-05	0.000140844	0.11	8.74e-05	-1.26e-05	0.78	4.57e-05
UKB-b:15593	Binary	Operative procedures - main OPCS: Q10.1 Dilation of cervix uteri and curettage of products of conception from uterus	Health-related outcomes/Hospital inpatient	Summary Operations	Genitourinary	MRC-IEU	463010	156	462854	1.33e-05	0.79	4.91e-05	6.8e-06	0.93	7.5e-05	0.000221653	0.0046	7.82e-05	-6.97e-05	0.088	4.09e-05
UKB-b:16665	Binary	Operative procedures - main OPCS: Q10.3 Dilation of cervix uteri and curettage of uterus NEC	Health-related outcomes/Hospital inpatient	Summary Operations	Genitourinary	MRC-IEU	463010	4460	458550	-0.000602442	0.021	0.000260259	-0.000422029	0.29	0.000397307	7.46e-05	0.86	0.000414078	0.000560973	0.0096	0.000216644
UKB-b:7013	Binary	Operative procedures - main OPCS: Q10.8 Other specified curettage of uterus	Health-related outcomes/Hospital inpatient	Summary Operations	Genitourinary	MRC-IEU	463010	213	462797	5.25e-05	0.36	5.74e-05	0.000137965	0.12	8.76e-05	-0.000107326	0.24	9.13e-05	-5.97e-05	0.21	4.78e-05
UKB-b:4930	Binary	Operative procedures - main OPCS: Q11.1 Vacuum aspiration of products of conception from uterus NEC	Health-related outcomes/Hospital inpatient	Summary Operations	Genitourinary	MRC-IEU	463010	1492	461518	-0.00015892	0.29	0.00015152	0.000113169	0.62	0.000231308	-0.000179066	0.46	0.000241072	9.82e-05	0.44	0.000126128
UKB-b:2815	Binary	Operative procedures - main OPCS: Q11.2 Dilation of cervix uteri and evacuation of products of conception from uterus NEC	Health-related outcomes/Hospital inpatient	Summary Operations	Genitourinary	MRC-IEU	463010	250	462760	-5.8e-05	0.35	6.22e-05	3.82e-05	0.69	9.49e-05	-1.97e-05	0.84	9.89e-05	4.33e-05	0.4	5.18e-05
UKB-b:2769	Binary	Operative procedures - main OPCS: Q11.3 Evacuation of products of conception from uterus NEC	Health-related outcomes/Hospital inpatient	Summary Operations	Genitourinary	MRC-IEU	463010	1408	461602	-0.000242507	0.1	0.000147233	0.000180804	0.42	0.000224763	0.00031744	0.18	0.000234251	2.7e-05	0.83	0.000122559
UKB-b:12884	Binary	Operative procedures - main OPCS: Q12.1 Introduction of intrauterine contraceptive device	Health-related outcomes/Hospital inpatient	Summary Operations	Genitourinary	MRC-IEU	463010	1470	461540	1.05e-05	0.94	0.000150408	9.36e-05	0.68	0.00022961	-0.000347047	0.15	0.000239302	6.57e-05	0.6	0.000125202
UKB-b:16490	Binary	Operative procedures - main OPCS: Q12.2 Replacement of intrauterine contraceptive device	Health-related outcomes/Hospital inpatient	Summary Operations	Genitourinary	MRC-IEU	463010	273	462737	-2.47e-05	0.7	6.5e-05	-3.21e-05	0.75	9.92e-05	4.4e-05	0.67	0.000103352	8.64e-06	0.87	5.41e-05
UKB-b:13136	Binary	Operative procedures - main OPCS: Q12.4 Removal of intrauterine contraceptive device NEC	Health-related outcomes/Hospital inpatient	Summary Operations	Genitourinary	MRC-IEU	463010	443	462567	1.08e-06	0.99	8.27e-05	7.73e-06	0.95	0.000126301	-3.67e-06	0.98	0.000131633	-1.11e-06	0.99	6.89e-05
UKB-b:7803	Binary	Operative procedures - main OPCS: Q14.5 Insertion of prostaglandin pessary	Health-related outcomes/Hospital inpatient	Summary Operations	Genitourinary	MRC-IEU	463010	389	462621	-6.25e-05	0.42	7.75e-05	-4.92e-05	0.68	0.000118362	0.00015445	0.21	0.000123358	1.72e-05	0.79	6.45e-05
UKB-b:9966	Binary	Operative procedures - main OPCS: Q14.6 Insertion of abortifacient pessary NEC	Health-related outcomes/Hospital inpatient	Summary Operations	Genitourinary	MRC-IEU	463010	210	462800	-6.87e-05	0.23	5.7e-05	-4.93e-06	0.95	8.7e-05	-0.000102261	0.26	9.07e-05	8.52e-05	0.072	4.74e-05
UKB-b:18777	Binary	Operative procedures - main OPCS: Q16.1 Vaginal excision of lesion of uterus	Health-related outcomes/Hospital inpatient	Summary Operations	Genitourinary	MRC-IEU	463010	453	462557	8.93e-05	0.29	8.37e-05	-0.000193007	0.13	0.000127707	-4.56e-05	0.73	0.000133098	7.14e-06	0.92	6.96e-05
UKB-b:8094	Binary	Operative procedures - main OPCS: Q16.2 Balloon ablation of endometrium	Health-related outcomes/Hospital inpatient	Summary Operations	Genitourinary	MRC-IEU	463010	171	462839	3.58e-05	0.49	5.14e-05	4.56e-06	0.95	7.85e-05	-0.00012278	0.13	8.18e-05	4.89e-06	0.91	4.28e-05
UKB-b:16416	Binary	Operative procedures - main OPCS: Q16.3 Microwave ablation of endometrium NEC	Health-related outcomes/Hospital inpatient	Summary Operations	Genitourinary	MRC-IEU	463010	142	462868	-7.4e-05	0.11	4.69e-05	-1.27e-05	0.86	7.15e-05	-7.32e-05	0.33	7.46e-05	7.23e-05	0.064	3.9e-05
UKB-b:11051	Binary	Operative procedures - main OPCS: Q16.5 Radiofrequency ablation of endometrium	Health-related outcomes/Hospital inpatient	Summary Operations	Genitourinary	MRC-IEU	463010	167	462843	-9.08e-05	0.074	5.08e-05	-5.52e-05	0.48	7.76e-05	-0.000113101	0.16	8.09e-05	0.000112937	0.0076	4.23e-05
UKB-b:1964	Binary	Operative procedures - main OPCS: Q16.8 Other specified other vaginal operations on uterus	Health-related outcomes/Hospital inpatient	Summary Operations	Genitourinary	MRC-IEU	463010	350	462660	9.32e-06	0.9	7.36e-05	0.000160555	0.15	0.000112289	-9.32e-05	0.43	0.000117029	-3.67e-05	0.55	6.12e-05
UKB-b:14	Binary	Operative procedures - main OPCS: Q17.1 Endoscopic resection of lesion of uterus	Health-related outcomes/Hospital inpatient	Summary Operations	Genitourinary	MRC-IEU	463010	4910	458100	0.000449395	0.1	0.00027295	-0.000569073	0.17	0.00041668	-0.000607975	0.16	0.00043427	5.08e-05	0.82	0.000227208
UKB-b:12131	Binary	Operative procedures - main OPCS: Q17.2 Endoscopic cauterisation of lesion of uterus	Health-related outcomes/Hospital inpatient	Summary Operations	Genitourinary	MRC-IEU	463010	157	462853	-2.12e-05	0.67	4.93e-05	-4.87e-05	0.52	7.52e-05	0.000147812	0.059	7.84e-05	-1.4e-05	0.73	4.1e-05
UKB-b:14465	Binary	Operative procedures - main OPCS: Q17.4 Endoscopic destruction of lesion of uterus NEC	Health-related outcomes/Hospital inpatient	Summary Operations	Genitourinary	MRC-IEU	463010	631	462379	-0.000101977	0.3	9.87e-05	-0.000128009	0.4	0.000150682	0.00017596	0.26	0.000157043	3.6e-05	0.66	8.22e-05
UKB-b:9439	Binary	Operative procedures - main OPCS: Q17.6 Endoscopic microwave ablation of endometrium	Health-related outcomes/Hospital inpatient	Summary Operations	Genitourinary	MRC-IEU	463010	118	462892	1.12e-05	0.79	4.27e-05	7.71e-05	0.24	6.52e-05	0.000108934	0.11	6.8e-05	-5.87e-05	0.099	3.56e-05
UKB-b:11248	Binary	Operative procedures - main OPCS: Q17.8 Other specified therapeutic endoscopic operations on uterus	Health-related outcomes/Hospital inpatient	Summary Operations	Genitourinary	MRC-IEU	463010	616	462394	3.05e-05	0.75	9.75e-05	8.13e-05	0.58	0.000148873	-5.09e-05	0.74	0.000155158	-2.83e-05	0.73	8.12e-05
UKB-b:2146	Binary	Operative procedures - main OPCS: Q18.1 Diagnostic endoscopic examination of uterus and biopsy of lesion of uterus	Health-related outcomes/Hospital inpatient	Summary Operations	Genitourinary	MRC-IEU	463010	5719	457291	6.77e-05	0.82	0.000294129	0.000332326	0.46	0.000449012	0.00029811	0.52	0.000467967	-0.00029902	0.22	0.000244838
UKB-b:507	Binary	Operative procedures - main OPCS: Q18.8 Other specified diagnostic endoscopic examination of uterus	Health-related outcomes/Hospital inpatient	Summary Operations	Genitourinary	MRC-IEU	463010	4314	458696	0.000330216	0.2	0.000256196	0.000149439	0.7	0.000391103	-2.08e-05	0.96	0.000407613	-0.000307222	0.15	0.000213261
UKB-b:11015	Binary	Operative procedures - main OPCS: Q18.9 Unspecified diagnostic endoscopic examination of uterus	Health-related outcomes/Hospital inpatient	Summary Operations	Genitourinary	MRC-IEU	463010	6305	456705	0.000169683	0.58	0.000308426	-0.000150514	0.75	0.000470837	0.00037375	0.45	0.000490713	-0.000146243	0.57	0.000256738
UKB-b:2294	Binary	Operative procedures - main OPCS: Q20.2 Biopsy of lesion of uterus NEC	Health-related outcomes/Hospital inpatient	Summary Operations	Genitourinary	MRC-IEU	463010	689	462321	3.44e-05	0.74	0.000103133	-0.000104527	0.51	0.000157442	-4.76e-05	0.77	0.000164088	3.47e-05	0.69	8.58e-05
UKB-b:5172	Binary	Operative procedures - main OPCS: Q22.1 Bilateral salpingoophorectomy	Health-related outcomes/Hospital inpatient	Summary Operations	Genitourinary	MRC-IEU	463010	1001	462009	0.000145449	0.24	0.00012423	-0.00030792	0.1	0.000189647	-0.000155726	0.43	0.000197653	2.8e-05	0.79	0.000103411
UKB-b:767	Binary	Operative procedures - main OPCS: Q22.3 Bilateral oophorectomy NEC	Health-related outcomes/Hospital inpatient	Summary Operations	Genitourinary	MRC-IEU	463010	213	462797	-9.69e-05	0.091	5.74e-05	0.000205673	0.019	8.76e-05	-5.54e-05	0.54	9.13e-05	2.44e-05	0.61	4.78e-05
UKB-b:18320	Binary	Operative procedures - main OPCS: Q23.1 Unilateral salpingoophorectomy NEC	Health-related outcomes/Hospital inpatient	Summary Operations	Genitourinary	MRC-IEU	463010	575	462435	5.81e-05	0.54	9.42e-05	-0.000117129	0.42	0.000143843	-0.000216417	0.15	0.000149915	5.74e-05	0.46	7.84e-05
UKB-b:9780	Binary	Operative procedures - main OPCS: Q23.3 Unilateral salpingectomy NEC	Health-related outcomes/Hospital inpatient	Summary Operations	Genitourinary	MRC-IEU	463010	283	462727	4.19e-05	0.53	6.61e-05	4.41e-05	0.66	0.000100972	-8.83e-05	0.4	0.000105234	-1.42e-05	0.8	5.51e-05
UKB-b:8071	Binary	Operative procedures - main OPCS: Q23.5 Unilateral oophorectomy NEC	Health-related outcomes/Hospital inpatient	Summary Operations	Genitourinary	MRC-IEU	463010	308	462702	5.99e-05	0.39	6.9e-05	-6.43e-05	0.54	0.000105337	-0.000224043	0.041	0.000109784	3.4e-05	0.55	5.74e-05
UKB-b:16269	Binary	Operative procedures - main OPCS: Q35.2 Endoscopic bilateral clipping of fallopian tubes	Health-related outcomes/Hospital inpatient	Summary Operations	Genitourinary	MRC-IEU	463010	2340	460670	-0.0002868	0.13	0.000189427	9.3e-05	0.75	0.000289175	-0.000425229	0.16	0.000301383	0.00028959	0.066	0.000157682
UKB-b:20456	Binary	Operative procedures - main OPCS: Q35.3 Endoscopic bilateral ringing of fallopian tubes	Health-related outcomes/Hospital inpatient	Summary Operations	Genitourinary	MRC-IEU	463010	237	462773	-7.59e-05	0.21	6.05e-05	-0.000154636	0.094	9.24e-05	2.73e-05	0.78	9.63e-05	9.9e-05	0.05	5.04e-05
UKB-b:6287	Binary	Operative procedures - main OPCS: Q35.9 Unspecified endoscopic bilateral occlusion of fallopian tubes	Health-related outcomes/Hospital inpatient	Summary Operations	Genitourinary	MRC-IEU	463010	278	462732	-0.000190987	0.0036	6.56e-05	-0.00012714	0.2	0.00010008	0.000253168	0.015	0.000104304	9.93e-05	0.069	5.46e-05
UKB-b:11696	Binary	Operative procedures - main OPCS: Q39.9 Unspecified diagnostic endoscopic examination of fallopian tube	Health-related outcomes/Hospital inpatient	Summary Operations	Genitourinary	MRC-IEU	463010	193	462817	6.99e-05	0.2	5.46e-05	-2.22e-07	1	8.34e-05	4e-05	0.65	8.69e-05	-4.74e-05	0.3	4.55e-05
UKB-b:2983	Binary	Operative procedures - main OPCS: Q41.2 Hydrotubation of fallopian tube	Health-related outcomes/Hospital inpatient	Summary Operations	Genitourinary	MRC-IEU	463010	153	462857	-2.68e-05	0.58	4.86e-05	-1.87e-05	0.8	7.43e-05	6.58e-05	0.4	7.74e-05	8.02e-06	0.84	4.05e-05
UKB-b:2453	Binary	Operative procedures - main OPCS: Q41.3 Dye test of fallopian tube	Health-related outcomes/Hospital inpatient	Summary Operations	Genitourinary	MRC-IEU	463010	397	462613	0.000166511	0.034	7.83e-05	3.16e-05	0.79	0.000119562	-0.000104292	0.4	0.000124609	-9.48e-05	0.15	6.52e-05
UKB-b:3594	Binary	Operative procedures - main OPCS: Q43.2 Excision of lesion of ovary	Health-related outcomes/Hospital inpatient	Summary Operations	Genitourinary	MRC-IEU	463010	282	462728	-2.74e-05	0.68	6.6e-05	9.67e-05	0.34	0.000100789	-0.00010663	0.31	0.000105044	1.86e-05	0.73	5.5e-05
UKB-b:12224	Binary	Operative procedures - main OPCS: Q48.4 Transvaginal oocyte recovery	Health-related outcomes/Hospital inpatient	Summary Operations	Genitourinary	MRC-IEU	463010	140	462870	9.79e-05	0.035	4.65e-05	9.28e-05	0.19	7.1e-05	-1.65e-05	0.82	7.4e-05	-8.88e-05	0.022	3.87e-05
UKB-b:5720	Binary	Operative procedures - main OPCS: Q49.1 Endoscopic extirpation of lesion of ovary NEC	Health-related outcomes/Hospital inpatient	Summary Operations	Genitourinary	MRC-IEU	463010	173	462837	-1.32e-05	0.8	5.17e-05	-1.77e-05	0.82	7.9e-05	-0.000144736	0.079	8.23e-05	4.7e-05	0.28	4.31e-05
UKB-b:5523	Binary	Operative procedures - main OPCS: Q49.3 Endoscopic drainage of cyst of ovary	Health-related outcomes/Hospital inpatient	Summary Operations	Genitourinary	MRC-IEU	463010	289	462721	-0.000104319	0.12	6.68e-05	-0.000205075	0.044	0.000102031	7.96e-06	0.94	0.000106339	0.000125259	0.024	5.56e-05
UKB-b:15964	Binary	Operative procedures - main OPCS: Q55.2 Examination of female genital tract under anaesthetic NEC	Health-related outcomes/Hospital inpatient	Summary Operations	Genitourinary	MRC-IEU	463010	280	462730	1.26e-05	0.85	6.58e-05	-6.72e-05	0.5	0.00010043	-1.01e-05	0.92	0.000104669	8.27e-06	0.88	5.48e-05
UKB-b:9012	Binary	Operative procedures - main OPCS: Q55.3 Papanicolau smear NEC	Health-related outcomes/Hospital inpatient	Summary Operations	Genitourinary	MRC-IEU	463010	331	462679	-1.77e-05	0.8	7.15e-05	0.000162158	0.14	0.000109187	0.000164899	0.15	0.000113796	-9.08e-05	0.13	5.95e-05
UKB-b:19841	Binary	Operative procedures - main OPCS: Q55.4 Colposcopy of cervix	Health-related outcomes/Hospital inpatient	Summary Operations	Genitourinary	MRC-IEU	463010	239	462771	7.1e-05	0.24	6.08e-05	-3.58e-05	0.7	9.28e-05	-7.4e-05	0.44	9.67e-05	-2.17e-05	0.67	5.06e-05
UKB-b:19048	Binary	Operative procedures - main OPCS: Q55.5 Transvaginal ultrasound examination of female genital tract	Health-related outcomes/Hospital inpatient	Summary Operations	Genitourinary	MRC-IEU	463010	113	462897	9.36e-05	0.025	4.18e-05	3.72e-05	0.56	6.38e-05	3.11e-05	0.64	6.65e-05	-7.77e-05	0.025	3.48e-05
UKB-b:17029	Binary	Operative procedures - main OPCS: Q55.8 Other specified other examination of female genital tract	Health-related outcomes/Hospital inpatient	Summary Operations	Genitourinary	MRC-IEU	463010	233	462777	-3.6e-06	0.95	6e-05	7.4e-05	0.42	9.16e-05	-4.67e-05	0.63	9.55e-05	-9.23e-06	0.85	5e-05
UKB-b:18701	Binary	Operative procedures - main OPCS: Q55.9 Unspecified other examination of female genital tract	Health-related outcomes/Hospital inpatient	Summary Operations	Genitourinary	MRC-IEU	463010	103	462907	-4.95e-05	0.22	3.99e-05	6.19e-05	0.31	6.09e-05	8.94e-05	0.16	6.35e-05	-7.06e-06	0.83	3.32e-05
UKB-b:17051	Binary	Operative procedures - secondary OPCS: M13.6 Percutaneous insertion of nephrostomy tube	Health-related outcomes/Hospital inpatient	Summary Operations	Genitourinary	MRC-IEU	463010	102	462908	-2.59e-05	0.51	3.97e-05	3.16e-05	0.6	6.06e-05	1.98e-05	0.75	6.32e-05	4.49e-06	0.89	3.31e-05
UKB-b:234	Binary	Operative procedures - secondary OPCS: M19.1 Construction of ileal conduit	Health-related outcomes/Hospital inpatient	Summary Operations	Genitourinary	MRC-IEU	463010	149	462861	-9.39e-07	0.98	4.8e-05	-1.06e-05	0.88	7.33e-05	7.61e-05	0.32	7.64e-05	-1.02e-05	0.8	4e-05
UKB-b:16821	Binary	Operative procedures - secondary OPCS: M27.4 Ureteroscopic insertion of ureteric stent	Health-related outcomes/Hospital inpatient	Summary Operations	Genitourinary	MRC-IEU	463010	173	462837	1.62e-05	0.75	5.17e-05	0.000102545	0.19	7.9e-05	-2.38e-07	1	8.23e-05	-2.93e-05	0.5	4.31e-05
UKB-b:11073	Binary	Operative procedures - secondary OPCS: M29.2 Endoscopic insertion of tubal prosthesis into ureter NEC	Health-related outcomes/Hospital inpatient	Summary Operations	Genitourinary	MRC-IEU	463010	614	462396	-0.000110574	0.26	9.74e-05	-0.00021462	0.15	0.000148708	9.18e-05	0.55	0.000154985	0.000124125	0.13	8.11e-05
UKB-b:15966	Binary	Operative procedures - secondary OPCS: M29.3 Endoscopic removal of tubal prosthesis from ureter	Health-related outcomes/Hospital inpatient	Summary Operations	Genitourinary	MRC-IEU	463010	306	462704	-6.92e-05	0.31	6.88e-05	-7.08e-05	0.5	0.000105011	-0.000123951	0.26	0.000109444	9.75e-05	0.089	5.73e-05
UKB-b:8386	Binary	Operative procedures - secondary OPCS: M30.1 Endoscopic retrograde pyelography	Health-related outcomes/Hospital inpatient	Summary Operations	Genitourinary	MRC-IEU	463010	912	462098	-0.000248728	0.036	0.000118685	0.000176599	0.33	0.000181182	-0.00011655	0.54	0.00018883	0.000166522	0.092	9.88e-05
UKB-b:3201	Binary	Operative procedures - secondary OPCS: M30.9 Unspecified diagnostic endoscopic examination of ureter	Health-related outcomes/Hospital inpatient	Summary Operations	Genitourinary	MRC-IEU	463010	270	462740	-0.000112085	0.083	6.46e-05	-5.64e-05	0.57	9.87e-05	-4.4e-06	0.97	0.000102818	9.43e-05	0.079	5.38e-05
UKB-b:6941	Binary	Operative procedures - secondary OPCS: M38.2 Cystostomy and insertion of suprapubic tube into bladder	Health-related outcomes/Hospital inpatient	Summary Operations	Genitourinary	MRC-IEU	463010	336	462674	-0.000137672	0.056	7.21e-05	0.000131494	0.23	0.000110036	-2.83e-05	0.81	0.000114681	6.7e-05	0.26	6e-05
UKB-b:12497	Binary	Operative procedures - secondary OPCS: M42.2 Endoscopic cauterisation of lesion of bladder	Health-related outcomes/Hospital inpatient	Summary Operations	Genitourinary	MRC-IEU	463010	254	462756	4.64e-05	0.46	6.27e-05	-6.99e-05	0.47	9.57e-05	0.000173799	0.081	9.97e-05	-5.59e-05	0.28	5.22e-05
UKB-b:18792	Binary	Operative procedures - secondary OPCS: M45.1 Diagnostic endoscopic examination of bladder and biopsy of lesion of bladder NEC	Health-related outcomes/Hospital inpatient	Summary Operations	Genitourinary	MRC-IEU	463010	497	462513	-3.01e-05	0.73	8.77e-05	-0.00017323	0.2	0.000133817	0.000125749	0.37	0.000139466	4.17e-05	0.57	7.3e-05
UKB-b:19005	Binary	Operative procedures - secondary OPCS: M45.5 Diagnostic endoscopic examination of bladder using rigid cystoscope	Health-related outcomes/Hospital inpatient	Summary Operations	Genitourinary	MRC-IEU	463010	241	462769	-0.000101142	0.098	6.11e-05	-8.57e-06	0.93	9.32e-05	-9.95e-05	0.31	9.72e-05	9.36e-05	0.066	5.08e-05
UKB-b:3475	Binary	Operative procedures - secondary OPCS: M45.9 Unspecified diagnostic endoscopic examination of bladder	Health-related outcomes/Hospital inpatient	Summary Operations	Genitourinary	MRC-IEU	463010	4336	458674	-0.000156362	0.54	0.000257798	0.000517338	0.19	0.000393549	2.73e-05	0.95	0.000410162	-1.48e-05	0.95	0.000214595
UKB-b:10993	Binary	Operative procedures - secondary OPCS: M47.1 Urethral irrigation of bladder	Health-related outcomes/Hospital inpatient	Summary Operations	Genitourinary	MRC-IEU	463010	264	462746	-2.8e-05	0.66	6.39e-05	4.19e-05	0.67	9.76e-05	-6.09e-05	0.55	0.000101669	2.64e-05	0.62	5.32e-05
UKB-b:7373	Binary	Operative procedures - secondary OPCS: M47.2 Change of urethral catheter into bladder	Health-related outcomes/Hospital inpatient	Summary Operations	Genitourinary	MRC-IEU	463010	116	462894	-4.09e-05	0.33	4.24e-05	1.69e-05	0.79	6.47e-05	-4.95e-05	0.46	6.74e-05	3.35e-05	0.34	3.53e-05
UKB-b:9319	Binary	Operative procedures - secondary OPCS: M47.3 Removal of urethral catheter from bladder	Health-related outcomes/Hospital inpatient	Summary Operations	Genitourinary	MRC-IEU	463010	1178	461832	1.1e-05	0.94	0.000134812	-0.000161894	0.43	0.000205801	8.53e-05	0.69	0.000214488	3.33e-05	0.77	0.000112219
UKB-b:19152	Binary	Operative procedures - secondary OPCS: M47.8 Other specified urethral catheterisation of bladder	Health-related outcomes/Hospital inpatient	Summary Operations	Genitourinary	MRC-IEU	463010	195	462815	3.71e-05	0.5	5.49e-05	-4.98e-05	0.55	8.38e-05	4.43e-06	0.96	8.74e-05	-1.43e-05	0.75	4.57e-05
UKB-b:18865	Binary	Operative procedures - secondary OPCS: M47.9 Unspecified urethral catheterisation of bladder	Health-related outcomes/Hospital inpatient	Summary Operations	Genitourinary	MRC-IEU	463010	1471	461539	-8.4e-05	0.58	0.000150604	-0.000215157	0.35	0.000229909	2.82e-05	0.91	0.000239615	0.000128085	0.31	0.000125365
UKB-b:15662	Binary	Operative procedures - secondary OPCS: M49.4 Introduction of therapeutic substance into bladder	Health-related outcomes/Hospital inpatient	Summary Operations	Genitourinary	MRC-IEU	463010	375	462635	-2.53e-05	0.74	7.61e-05	5.09e-05	0.66	0.000116237	0.000210317	0.083	0.000121144	-4.08e-05	0.52	6.34e-05
UKB-b:18969	Binary	Operative procedures - secondary OPCS: M52.3 Colposuspension of neck of bladder	Health-related outcomes/Hospital inpatient	Summary Operations	Genitourinary	MRC-IEU	463010	237	462773	-6.73e-05	0.27	6.05e-05	-8.38e-05	0.36	9.24e-05	0.000126362	0.19	9.63e-05	3.04e-05	0.55	5.04e-05
UKB-b:15457	Binary	Operative procedures - secondary OPCS: M53.1 Vaginal buttressing of urethra	Health-related outcomes/Hospital inpatient	Summary Operations	Genitourinary	MRC-IEU	463010	293	462717	-2.71e-05	0.69	6.73e-05	0.000151993	0.14	0.000102741	-1.65e-05	0.88	0.000107078	-1.8e-05	0.75	5.6e-05
UKB-b:16251	Binary	Operative procedures - secondary OPCS: M53.3 Introduction of tension-free vaginal tape	Health-related outcomes/Hospital inpatient	Summary Operations	Genitourinary	MRC-IEU	463010	214	462796	0.000100792	0.08	5.75e-05	-1.5e-05	0.86	8.78e-05	1.83e-05	0.84	9.15e-05	-7.23e-05	0.13	4.79e-05
UKB-b:20508	Binary	Operative procedures - secondary OPCS: M53.6 Introduction of transobturator tape	Health-related outcomes/Hospital inpatient	Summary Operations	Genitourinary	MRC-IEU	463010	118	462892	6.1e-05	0.15	4.27e-05	-7.11e-06	0.91	6.52e-05	-3.5e-05	0.61	6.8e-05	-2.89e-05	0.42	3.56e-05
UKB-b:9604	Binary	Operative procedures - secondary OPCS: M53.8 Other specified vaginal operations to support outlet of female bladder	Health-related outcomes/Hospital inpatient	Summary Operations	Genitourinary	MRC-IEU	463010	213	462797	-3.07e-05	0.59	5.74e-05	-9.46e-05	0.28	8.76e-05	7.69e-05	0.4	9.13e-05	2.62e-05	0.58	4.78e-05
UKB-b:12522	Binary	Operative procedures - secondary OPCS: M66.2 Endoscopic incision of outlet of male bladder NEC	Health-related outcomes/Hospital inpatient	Summary Operations	Genitourinary	MRC-IEU	463010	246	462764	-8.42e-05	0.17	6.17e-05	1.98e-06	0.98	9.41e-05	-2.02e-05	0.84	9.81e-05	6.15e-05	0.23	5.13e-05
UKB-b:2718	Binary	Operative procedures - secondary OPCS: M70.3 Rectal needle biopsy of prostate	Health-related outcomes/Hospital inpatient	Summary Operations	Genitourinary	MRC-IEU	463010	102	462908	1.67e-05	0.67	3.97e-05	4.97e-05	0.41	6.06e-05	-4.26e-07	0.99	6.32e-05	-2.95e-05	0.37	3.31e-05
UKB-b:498	Binary	Operative procedures - secondary OPCS: M70.5 Massage of prostate	Health-related outcomes/Hospital inpatient	Summary Operations	Genitourinary	MRC-IEU	463010	136	462874	-1.38e-05	0.76	4.59e-05	7.22e-05	0.3	7e-05	-5.93e-05	0.42	7.3e-05	2.08e-05	0.59	3.82e-05
UKB-b:8660	Binary	Operative procedures - secondary OPCS: M76.4 Endoscopic dilation of urethra	Health-related outcomes/Hospital inpatient	Summary Operations	Genitourinary	MRC-IEU	463010	507	462503	5.13e-05	0.56	8.85e-05	-0.000184147	0.17	0.000135147	9.28e-06	0.95	0.000140852	-3.57e-07	1	7.37e-05
UKB-b:10442	Binary	Operative procedures - secondary OPCS: M79.2 Dilation of urethra NEC	Health-related outcomes/Hospital inpatient	Summary Operations	Genitourinary	MRC-IEU	463010	400	462610	-0.000161982	0.039	7.86e-05	9.8e-06	0.93	0.00012005	0.000274482	0.028	0.000125118	2.98e-05	0.65	6.55e-05
UKB-b:17327	Binary	Operative procedures - secondary OPCS: M79.4 Internal urethrotomy NEC	Health-related outcomes/Hospital inpatient	Summary Operations	Genitourinary	MRC-IEU	463010	122	462888	-4.3e-05	0.32	4.34e-05	3.67e-05	0.58	6.63e-05	1.28e-05	0.85	6.91e-05	6.89e-06	0.85	3.62e-05
UKB-b:4628	Binary	Operative procedures - secondary OPCS: M81.4 Dilation of meatus of urethra	Health-related outcomes/Hospital inpatient	Summary Operations	Genitourinary	MRC-IEU	463010	130	462880	7.8e-05	0.082	4.48e-05	9.19e-05	0.18	6.85e-05	6.34e-05	0.37	7.14e-05	-9.48e-05	0.011	3.73e-05
UKB-b:7565	Binary	Operative procedures - secondary OPCS: N15.3 Excision of lesion of epididymis	Health-related outcomes/Hospital inpatient	Summary Operations	Genitourinary	MRC-IEU	463010	139	462871	-2.81e-06	0.95	4.64e-05	-0.000137912	0.051	7.08e-05	-7.93e-05	0.28	7.38e-05	6.62e-05	0.087	3.86e-05
UKB-b:1934	Binary	Operative procedures - secondary OPCS: N17.1 Bilateral vasectomy	Health-related outcomes/Hospital inpatient	Summary Operations	Genitourinary	MRC-IEU	463010	152	462858	-8.07e-05	0.096	4.85e-05	-4.96e-05	0.5	7.4e-05	-3.77e-06	0.96	7.71e-05	7.37e-05	0.068	4.04e-05
UKB-b:17265	Binary	Operative procedures - secondary OPCS: N20.1 Excision of lesion of spermatic cord	Health-related outcomes/Hospital inpatient	Summary Operations	Genitourinary	MRC-IEU	463010	412	462598	0.000102146	0.2	7.98e-05	-0.000197547	0.1	0.000121782	-3.82e-06	0.98	0.000126923	-2.67e-05	0.69	6.64e-05
UKB-b:18021	Binary	Operative procedures - secondary OPCS: N30.3 Circumcision	Health-related outcomes/Hospital inpatient	Summary Operations	Genitourinary	MRC-IEU	463010	128	462882	2.1e-05	0.64	4.45e-05	-1e-05	0.88	6.79e-05	-0.000166588	0.019	7.08e-05	3.56e-05	0.34	3.7e-05
UKB-b:5870	Binary	Operative procedures - secondary OPCS: P05.4 Excision of lesion of vulva NEC	Health-related outcomes/Hospital inpatient	Summary Operations	Genitourinary	MRC-IEU	463010	112	462898	-4.26e-05	0.31	4.16e-05	4.06e-05	0.52	6.35e-05	-2.06e-05	0.76	6.62e-05	1.46e-05	0.67	3.46e-05
UKB-b:3345	Binary	Operative procedures - secondary OPCS: P09.1 Biopsy of lesion of vulva	Health-related outcomes/Hospital inpatient	Summary Operations	Genitourinary	MRC-IEU	463010	183	462827	-1.63e-05	0.76	5.32e-05	-8.67e-06	0.91	8.12e-05	1.58e-05	0.85	8.46e-05	2.17e-06	0.96	4.43e-05
UKB-b:3124	Binary	Operative procedures - secondary OPCS: P13.2 Female perineorrhaphy	Health-related outcomes/Hospital inpatient	Summary Operations	Genitourinary	MRC-IEU	463010	241	462769	1.58e-05	0.8	6.1e-05	4.07e-05	0.66	9.32e-05	0.000209562	0.031	9.71e-05	-7.69e-05	0.13	5.08e-05
UKB-b:15376	Binary	Operative procedures - secondary OPCS: P23.1 Anterior and posterior colporrhaphy NEC	Health-related outcomes/Hospital inpatient	Summary Operations	Genitourinary	MRC-IEU	463010	133	462877	4.27e-05	0.35	4.54e-05	-5.94e-05	0.39	6.92e-05	7.53e-05	0.3	7.22e-05	-4.05e-05	0.28	3.78e-05
UKB-b:16259	Binary	Operative procedures - secondary OPCS: P23.2 Anterior colporrhaphy NEC	Health-related outcomes/Hospital inpatient	Summary Operations	Genitourinary	MRC-IEU	463010	342	462668	5.26e-05	0.47	7.27e-05	0.000114628	0.3	0.000111002	0.000238193	0.04	0.000115688	-0.000137724	0.023	6.05e-05
UKB-b:13820	Binary	Operative procedures - secondary OPCS: P23.3 Posterior colporrhaphy NEC	Health-related outcomes/Hospital inpatient	Summary Operations	Genitourinary	MRC-IEU	463010	307	462703	5.53e-06	0.94	6.89e-05	7.01e-05	0.5	0.000105165	5.98e-05	0.59	0.000109604	-4.14e-05	0.47	5.73e-05
UKB-b:12734	Binary	Operative procedures - secondary OPCS: P23.4 Repair of enterocele NEC	Health-related outcomes/Hospital inpatient	Summary Operations	Genitourinary	MRC-IEU	463010	235	462775	0.000118624	0.049	6.03e-05	-9.55e-05	0.3	9.2e-05	0.000116378	0.22	9.59e-05	-7.75e-05	0.12	5.02e-05
UKB-b:8155	Binary	Operative procedures - secondary OPCS: P24.2 Sacrocolpopexy	Health-related outcomes/Hospital inpatient	Summary Operations	Genitourinary	MRC-IEU	463010	153	462857	-3.04e-05	0.53	4.87e-05	-0.000171704	0.021	7.43e-05	-3.98e-05	0.61	7.74e-05	8.51e-05	0.036	4.05e-05
UKB-b:15165	Binary	Operative procedures - secondary OPCS: P24.7 Sacrospinous fixation of vagina	Health-related outcomes/Hospital inpatient	Summary Operations	Genitourinary	MRC-IEU	463010	219	462791	8.92e-05	0.13	5.82e-05	-6.99e-05	0.43	8.88e-05	2.29e-05	0.8	9.26e-05	-4.94e-05	0.31	4.84e-05
UKB-b:18331	Binary	Operative procedures - secondary OPCS: P25.5 Suture of vagina	Health-related outcomes/Hospital inpatient	Summary Operations	Genitourinary	MRC-IEU	463010	159	462851	-1.01e-05	0.84	4.96e-05	-8.58e-05	0.26	7.57e-05	9.03e-05	0.25	7.89e-05	1.97e-08	1	4.13e-05
UKB-b:14847	Binary	Operative procedures - secondary OPCS: P27.3 Colposcopy of vagina	Health-related outcomes/Hospital inpatient	Summary Operations	Genitourinary	MRC-IEU	463010	1013	461997	0.000149795	0.23	0.000124978	-0.000117046	0.54	0.000190788	-4.67e-05	0.81	0.000198842	-4.15e-05	0.69	0.000104033
UKB-b:14224	Binary	Operative procedures - secondary OPCS: P29.3 Biopsy of lesion of vagina	Health-related outcomes/Hospital inpatient	Summary Operations	Genitourinary	MRC-IEU	463010	102	462908	6.74e-05	0.09	3.97e-05	-7.04e-05	0.25	6.06e-05	0.000128658	0.042	6.32e-05	-5.95e-05	0.072	3.31e-05
[truncated: 2,476 more rows]

## Sheet: Table S3
Table S3. The number of binary phenotypes and characteristics of their cases by disease category
[truncated: 21 more rows]

[truncated: 2 more sheets: Table S4, Table S5]
